# Supplementary material for: A single laccase acts as a key component of environmental sensing in a broad host range fungal pathogen
Source: Commun Biol. 2024 Mar 21;7:348. doi: 10.1038/s42003-024-06034-7 (PMC10957995; doi:10.1038/s42003-024-06034-7)
Supplement: Supplementary file 3 — Supplementary Data 1 [file 42003_2024_6034_MOESM3_ESM.xlsx]

## Sheet: Data Underlying Figure 3
Strain	Weight (grams)
WT (1980)	0.231
WT (1980)	0.287
WT (1980)	0.266
Delta-Sslac2-1	0.473
Delta-Sslac2-1	0.564
Delta-Sslac2-1	0.463
Delta-Sslac2-2	0.43
Delta-Sslac2-2	0.504
Delta-Sslac2-2	0.614

## Sheet: Data Underlying Figure 4
Sample	Area (cm^2)
WT 48 HPI PDA	5583
WT 48 HPI PDA	5434
WT 48 HPI PDA	5348
Sslac2-1 48 HPI PDA	3503
Sslac2-1 48 HPI PDA	3482
Sslac2-1 48 HPI PDA	3435
Sslac2-1 48 HPI PDA	3532
Sslac2-1 48 HPI PDA	3555
Sslac2-1 48 HPI PDA	3525
WT 48 HPI Cellophane	2001.97
WT 48 HPI Cellophane	2069.96
WT 48 HPI Cellophane	2040.13
Sslac2-1 48 HPI Cellophane	2207.03
Sslac2-1 48 HPI Cellophane	2152.79
Sslac2-1 48 HPI Cellophane	2002.18
Sslac2-1 48 HPI Cellophane	2227.16
Sslac2-1 48 HPI Cellophane	2035.4
Sslac2-1 48 HPI Cellophane	2066.04

## Sheet: Data Underlying Figure 5
Strain	Compound Appressoria Count
WT (1980)	8
WT (1980)	18
WT (1980)	13
WT (1980)	21
WT (1980)	18
WT (1980)	19
WT (1980)	29
Delta-Sslac2-1	0
Delta-Sslac2-1	1
Delta-Sslac2-1	0
Delta-Sslac2-1	2
Delta-Sslac2-1	4
Delta-Sslac2-1	5
Delta-Sslac2-1	3
Delta-Sslac2-2	6
Delta-Sslac2-2	2
Delta-Sslac2-2	0
Delta-Sslac2-2	2
Delta-Sslac2-2	4
Delta-Sslac2-2	3

## Sheet: Data Underlying Fig. 9
BPMV VIGS Target	4 DPI	5 DPI	6 DPI	7 DPI
Empty Vector 1	4.99	12.74	19.445	23.305
Empty Vector 2	5.402	10.042	16.998	20.468
Empty Vector 3	7.705	13.005	21.385	25.49
Empty Vector 4	7.10333	11.18	14.6733	17.3333
Empty Vector 5	10.5567	17.61	24.7833	30.6433
Empty Vector 6	9.91	17.6	24.5767	31.7533
Sslac2 1	5.03667	7.72667	8.95667	11.5967
Sslac2 2	5.86	10.08	13.88	16.5067
Sslac2 3	4.755	8.66	9.26	12.875
Sslac2 4	2.67	5.12333	8.82667	10.3633
Sslac2 5	3.54667	6.19667	8.43667	11.31
Sslac2 6	4.12	6.60667	8.79333	11.2633
Sslac2 7	5.11	7.54333	10.83	15.5
Sslac2 8	2.81333	4.74667	7.31667	9.35

## Sheet: Data Underlying Figure S4A-B
Stressor	WT (1980)	Delta-Sslac2-1	Delta-Sslac2-2
Poacic Acid	-0.00435416	0.233	0.24836
Poacic Acid	0.0131619	0.231974	0.244628
Poacic Acid	0.0187374	0.17411	0.286156
Congo Red	0.433895	0.405182	0.478802
Congo Red	0.401541	0.433917	0.50402
Congo Red	0.384359	0.46903	0.469579
Calcafluor White	0.34565	0.546356	0.631186
Calcafluor White	0.383462	0.623103	0.709721
Calcafluor White	0.385999	0.633892	0.727528
Benzoic Acid	0.742786	0.878077	0.861105
Benzoic Acid	0.696189	0.79072	0.832444
Benzoic Acid	0.626158	0.798081	0.828586
Cinnamic Acid	0.339635	0.90793	0.917325
Cinnamic Acid	0.500709	0.885755	0.91512
Cinnamic Acid	0.508466	0.899544	0.913466
Ferulic Acid	0.623622	0.899623	0.910159
Ferulic Acid	0.559893	0.917171	0.910711
Ferulic Acid	0.682304	0.906622	0.916773
Resveratrol	0.335437	0.570779	0.495766
Resveratrol	0.40908	0.481312	0.487072
Resveratrol	0.402946	0.546951	0.514233

## Sheet: Data Underlying Figure S4C
Sample	Protoplasts/mL/1000	Average
WT (1980) 1	950	1197.5
WT (1980) 1	1250
WT (1980) 1	1430
WT (1980) 1	1160
WT (1980) 2	1270	1250
WT (1980) 2	1310
WT (1980) 2	1230
WT (1980) 2	1190
WT (1980) 3	1010	1132.5
WT (1980) 3	1130
WT (1980) 3	1220
WT (1980) 3	1170
Delta-Sslac2-1 1	120	97.5
Delta-Sslac2-1 1	100
Delta-Sslac2-1 1	80
Delta-Sslac2-1 1	90
Delta-Sslac2-1 2	130	107.5
Delta-Sslac2-1 2	90
Delta-Sslac2-1 2	110
Delta-Sslac2-1 2	100
Delta-Sslac2-1 3	80	107.5
Delta-Sslac2-1 3	140
Delta-Sslac2-1 3	100
Delta-Sslac2-1 3	110
Delta-Sslac2-2 1	70	132.5
Delta-Sslac2-2 1	120
Delta-Sslac2-2 1	160
Delta-Sslac2-2 1	180
Delta-Sslac2-2 2	170	145
Delta-Sslac2-2 2	130
Delta-Sslac2-2 2	150
Delta-Sslac2-2 2	130
Delta-Sslac2-2 3	90	135
Delta-Sslac2-2 3	120
Delta-Sslac2-2 3	170
Delta-Sslac2-2 3	160
