# Supplementary material for: A single laccase acts as a key component of environmental sensing in a broad host range fungal pathogen
Source: Commun Biol. 2024 Mar 21;7:348. doi: 10.1038/s42003-024-06034-7 (PMC10957995; doi:10.1038/s42003-024-06034-7)
Supplement: Supplementary file 4 — Supplementary Data 2 [file 42003_2024_6034_MOESM4_ESM.xlsx]

## Sheet: Lac2GrStvsLac2GMM_deg
gene_id	Lac2GrSt_1	Lac2GrSt_2	Lac2GrSt_3	Lac2GMM_1	Lac2GMM_2	Lac2GMM_3	Lac2GrSt	Lac2GMM	log2FoldChange	pvalue	padj	gene_name	gene_chr	gene_start	gene_end	gene_strand	gene_length	gene_biotype	gene_description	tf_family	Lac2GrSt_1_count	Lac2GrSt_2_count	Lac2GrSt_3_count	Lac2GMM_1_count	Lac2GMM_2_count	Lac2GMM_3_count	Lac2GrSt_1_fpkm	Lac2GrSt_2_fpkm	Lac2GrSt_3_fpkm	Lac2GMM_1_fpkm	Lac2GMM_2_fpkm	Lac2GMM_3_fpkm
sscle_08g064770	3187.87	3081.48	3283.73	3767.62	3337.52	3636.33	3184.36	3580.49	-0.169654	0.0077472	0.0499245	-	8	916716	920141	+	3324	protein_coding	-	-	3133	3303	3036	3524	3053	4456	44.6609	43.1268	45.6994	52.6727	47.0575	51.0476
sscle_01g009860	1009.37	1085.94	997.232	938.697	771.794	888.681	1030.85	866.39	0.250444	0.00772031	0.0497885	-	1	3374970	3378737	+	3768	protein_coding	-	IMS	992	1164	922	878	706	1089	12.4747	13.4073	12.2431	11.577	9.59969	11.0054
sscle_10g076390	1664.65	1637.3	1655.92	1308.62	1410.22	1559.48	1652.63	1426.1	0.210825	0.00770504	0.0497273	-	10	555037	556201	-	1017	protein_coding	-	-	1636	1755	1531	1224	1290	1911	76.2237	74.8956	75.3224	59.7958	64.9879	71.5534
sscle_07g057800	11982.2	10718.5	12126.9	12973.9	13164.2	12527.2	11609.2	12888.4	-0.150855	0.00770409	0.0497273	-	7	871754	873040	+	1035	protein_coding	-	-	11776	11489	11212	12135	12042	15351	539.12	481.772	542.017	582.519	596.104	564.79
sscle_12g089650	2343.33	2512.39	2497.41	2642.89	2900.24	2746.83	2451.04	2763.32	-0.17279	0.00769353	0.0497273	-	12	1041277	1043457	-	1302	protein_coding	-	FmdA_AmdA	2303	2693	2309	2472	2653	3366	83.8129	89.7688	88.7326	94.3296	104.397	98.445
sscle_08g066370	833.343	812.586	695.467	693.866	611.094	628.36	780.465	644.44	0.277614	0.00767217	0.0496269	-	8	1471509	1473576	+	1926	protein_coding	-	p450	819	871	643	649	559	770	20.1491	19.6274	16.7042	16.7417	14.8703	15.2239
sscle_16g109890	7310.83	7011.94	7626.34	8012.07	8353.08	7863.48	7316.37	8076.21	-0.142531	0.00767131	0.0496269	-	16	906590	907744	+	948	protein_coding	-	-	7185	7516	7051	7494	7641	9636	359.125	344.095	372.145	392.75	412.957	387.061
sscle_11g085670	285.921	389.034	415.333	257.661	225.198	314.18	363.429	265.679	0.447385	0.00759989	0.0492333	-	11	1706102	1708377	+	2064	protein_coding	-	-	281	417	384	241	206	385	6.45096	8.76852	9.30876	5.8012	5.11353	7.103
sscle_06g051100	3214.32	3292.33	3276.16	2990.36	2877.28	2938.6	3260.93	2935.41	0.151703	0.00759255	0.0492229	-	6	948979	951130	-	1752	protein_coding	-	KH_1	3159	3529	3029	2797	2632	3601	85.4365	87.4213	86.5038	79.3175	76.9689	78.2672
sscle_12g089780	951.374	859.233	942.071	781.535	740.091	803.811	917.559	775.146	0.241593	0.00758574	0.0492158	-	12	1087621	1089387	+	1767	protein_coding	-	-	935	921	871	731	677	985	25.0728	22.6216	24.6633	20.5538	19.6298	21.2271
sscle_03g023550	6350.29	5995.97	6763.23	6832.82	7365.93	7101.28	6369.83	7100.01	-0.156813	0.00757748	0.0491993	-	3	446958	447446	-	186	protein_coding	-	-	6241	6427	6253	6391	6738	8702	1589.9	1499.67	1682.08	1707.13	1856.02	1781.55
sscle_06g053180	2251.75	1998.35	2326.51	2560.57	2586.49	2382.06	2192.21	2509.71	-0.195092	0.00756291	0.0491713	-	6	1688017	1689120	+	1104	protein_coding	-	-	2213	2142	2151	2395	2366	2919	94.9817	84.2074	97.4858	107.782	109.802	100.683
sscle_05g047310	673.593	659.585	694.385	815.747	846.131	754.032	675.854	805.303	-0.251552	0.00756746	0.0491713	-	5	2330264	2331261	-	849	protein_coding	-	Maf	662	707	642	763	774	924	36.9469	36.142	37.8353	44.6506	46.7086	41.4434
sscle_11g083470	1760.3	1562.67	1575.89	1849.6	1868.27	1882.63	1632.95	1866.83	-0.193374	0.00754985	0.0491404	-	11	874135	874904	+	726	protein_coding	-	-	1730	1675	1457	1730	1709	2307	112.911	100.133	100.414	118.391	120.606	121.005
sscle_07g059110	792.642	807.921	904.215	1099.07	959.823	934.38	834.926	997.756	-0.256584	0.00755127	0.0491404	-	7	1416430	1418286	-	1275	protein_coding	-	-	779	866	836	1028	878	1145	28.9504	29.4787	32.807	40.0584	35.2816	34.1968
sscle_09g070210	542.334	485.126	549.451	625.442	637.331	645.497	525.637	636.09	-0.276641	0.00751836	0.0490004	-	9	556473	557646	-	1080	protein_coding	-	-	533	520	508	585	583	791	23.3847	20.8968	23.5348	26.9118	27.6572	27.8897
sscle_02g016510	2448.13	2475.08	1937.14	1867.77	1917.46	2040.95	2286.78	1942.06	0.235781	0.0074361	0.0485069	-	2	1722404	1725168	-	2283	protein_coding	-	-	2406	2653	1791	1747	1754	2501	49.9364	50.4349	39.2518	38.0187	39.3629	41.7156
sscle_02g021880	1622.93	1706.34	1547.77	1447.6	1447.39	1360.36	1625.68	1418.45	0.198214	0.00743701	0.0485069	-	2	3545645	3548390	-	2694	protein_coding	-	-	1595	1829	1431	1354	1324	1667	28.0537	29.4656	26.5774	24.9708	25.1799	23.5629
sscle_01g009200	77.3309	92.3605	111.404	64.1479	25.1434	62.836	93.6986	50.7091	0.876363	0.00739497	0.0483059	-	1	3147936	3148757	-	822	protein_coding	-	-	76	99	103	60	23	77	4.38096	5.22713	6.26954	3.62652	1.43357	3.56705
sscle_06g052950	2635.36	2354.73	2591.51	2781.88	3054.38	2781.11	2527.2	2872.45	-0.184681	0.00737991	0.0482442	-	6	1591817	1592998	-	1005	protein_coding	-	-	2590	2524	2396	2602	2794	3408	122.113	108.999	119.286	128.633	142.437	129.129
sscle_16g108060	1913.94	1854.67	1609.42	1574.83	1535.93	1538.26	1792.68	1549.67	0.210839	0.0073578	0.0481362	-	16	256782	258556	-	1722	protein_coding	-	DEAD	1881	1988	1488	1473	1405	1885	51.7587	50.1052	43.2354	42.4991	41.8029	41.684
sscle_05g046730	1104	1144.71	1085.92	931.213	956.543	981.711	1111.54	956.489	0.2164	0.00726719	0.0475796	-	5	2130827	2132258	+	1116	protein_coding	-	-	1085	1227	1004	871	875	1203	46.0674	47.7178	45.0132	38.7761	40.1705	41.048
sscle_13g095430	18253.2	17955.3	17065.4	11104	10934.1	15784.1	17757.9	12607.4	0.494094	0.00725053	0.0475067	-	13	1236416	1237839	-	1263	protein_coding	-	-	17939	19246	15778	10386	10002	19342	673.012	661.359	625.056	408.56	405.739	583.161
sscle_11g084960	2348.42	2645.8	2358.96	2817.16	2772.34	2739.49	2451.06	2776.33	-0.179031	0.0072397	0.0474719	-	11	1387285	1390832	-	3498	protein_coding	-	-	2308	2836	2181	2635	2536	3357	31.2639	35.1873	31.1965	37.4258	37.1444	36.5445
sscle_03g022780	660.365	647.457	550.533	375.265	444.929	594.086	619.452	471.427	0.390043	0.00721557	0.0473878	-	3	200042	202252	+	1929	protein_coding	-	-	649	694	509	351	407	728	15.9419	15.6145	13.2025	9.04035	10.81	14.3711
sscle_09g071350	503.669	637.194	546.206	481.109	352.008	474.126	562.356	435.748	0.366657	0.00720597	0.0473878	-	9	935960	937126	+	1017	protein_coding	-	-	495	683	505	450	322	581	23.0628	29.1474	24.8451	21.9838	16.2218	21.7543
sscle_06g050090	1972.96	2190.53	2114.52	1692.43	1837.66	1933.23	2092.67	1821.11	0.199699	0.00721755	0.0473878	-	6	612604	615055	-	2274	protein_coding	-	-	1939	2348	1955	1583	1681	2369	40.4031	44.8134	43.0156	34.5861	37.874	39.6703
sscle_02g012010	4361.06	4713.19	4484.3	5272.95	5025.4	4822.87	4519.51	5040.41	-0.156766	0.00722137	0.0473878	-	2	139173	145321	-	5838	protein_coding	-	PI3_PI4_kinase	4286	5052	4146	4932	4597	5910	34.7869	37.5577	35.5333	41.973	40.3435	38.5491
sscle_12g090190	1591.39	1730.59	1610.5	1426.22	1310.74	1518.67	1644.16	1418.54	0.211829	0.00718684	0.0473056	-	12	1228736	1232548	-	3456	protein_coding	-	GATA	1564	1855	1489	1334	1199	1861	21.4433	23.2954	21.5571	19.1775	17.775	20.5052
sscle_12g089600	22395.4	21337.1	22617.3	20242.9	20873.4	19498.7	22116.6	20205	0.130495	0.00713153	0.0470093	-	12	992259	992910	+	414	protein_coding	-	Histone	22010	22871	20911	18934	19094	23894	2519.11	2397.64	2527.23	2272.23	2362.98	2197.75
sscle_02g015770	4596.1	4312.02	4435.63	4907.31	5019.94	4832.66	4447.92	4919.97	-0.145409	0.00713637	0.0470093	-	2	1448803	1449337	+	225	protein_coding	-	-	4517	4622	4101	4590	4592	5922	951.252	891.553	911.963	1013.54	1045.64	1002.25
sscle_02g015990	399.882	340.521	335.295	299.357	279.857	248.896	358.566	276.037	0.38041	0.00710498	0.0468966	-	2	1512047	1513306	-	1260	protein_coding	-	-	393	365	310	280	256	305	14.7792	12.5725	12.3101	11.0407	10.4096	9.21765
sscle_03g031310	126.172	148.337	131.955	189.236	178.19	203.197	135.488	190.208	-0.490144	0.00710836	0.0468966	-	3	3127716	3128463	+	693	protein_coding	-	-	124	159	122	177	163	249	8.47845	9.95781	8.80839	12.6897	12.0509	13.6822
sscle_11g084630	7976.28	7451.35	7759.38	8538.08	8262.35	8708.91	7729	8503.11	-0.138022	0.00707853	0.0467715	-	11	1271519	1273406	+	1824	protein_coding	-	-	7839	7987	7174	7986	7558	10672	203.64	190.046	196.792	217.528	212.298	222.798
sscle_07g055620	319.499	271.484	347.193	427.652	372.778	406.394	312.725	402.275	-0.365749	0.00705721	0.0466665	-	7	93019	93735	+	636	protein_coding	-	-	314	291	321	400	341	498	23.3938	19.858	25.2533	31.2474	27.4701	29.8169
sscle_10g079350	1179.3	1190.42	1116.21	930.144	1037.44	1017.62	1161.98	995.067	0.223636	0.00702266	0.0464738	-	10	1544420	1546558	-	2139	protein_coding	-	-	1159	1276	1032	870	949	1247	25.6744	25.8905	24.1401	20.2078	22.731	22.1997
sscle_11g086470	1080.6	1118.59	1226.53	1287.23	1387.26	1311.4	1141.91	1328.63	-0.21872	0.00701978	0.0464738	-	11	1967099	1967610	+	240	protein_coding	-	-	1062	1199	1134	1204	1269	1607	209.672	216.824	236.413	249.245	270.903	254.974
sscle_02g013150	1968.89	2205.46	2023.67	1799.35	1846.4	1797.76	2066	1814.5	0.18795	0.00699922	0.04639	-	2	542820	545485	+	2463	protein_coding	-	MCM	1935	2364	1871	1683	1689	2203	37.2258	41.6565	38.0084	33.9493	35.1341	34.0597
sscle_13g092640	3504.31	3874.48	4538.38	3442.6	3386.71	3447	3972.39	3425.44	0.213359	0.00698421	0.0463263	-	13	260115	262166	+	2052	protein_coding	-	-	3444	4153	4196	3220	3098	4224	79.5268	87.8384	102.312	77.9631	77.3513	78.3858
sscle_07g059210	1803.03	1673.68	1806.27	2061.28	1992.89	1950.36	1760.99	2001.51	-0.184704	0.00695341	0.0461575	-	7	1440559	1441761	+	1089	protein_coding	-	-	1772	1794	1670	1928	1823	2390	77.1016	71.4981	76.7289	87.9609	85.7674	83.572
sscle_07g061760	690.891	797.659	584.062	869.204	825.36	855.223	690.871	849.929	-0.297278	0.00695212	0.0461575	-	7	2307123	2309134	+	1761	protein_coding	-	-	679	855	540	813	755	1048	18.27	21.072	15.3428	22.9373	21.966	22.6617
sscle_15g103900	1816.26	1914.38	1847.37	1632.56	1658.37	1631.29	1859.34	1640.74	0.180833	0.00693371	0.0460979	-	15	653574	656005	-	2283	protein_coding	-	DUF1605	1785	2052	1708	1527	1517	1999	37.0476	39.0096	37.4328	33.231	34.0442	33.3425
sscle_03g026400	1940.4	2055.26	1922	1718.09	1768.78	1734.93	1972.55	1740.6	0.180974	0.00689968	0.0459071	-	3	1420829	1422613	-	1734	protein_coding	-	-	1907	2203	1777	1607	1618	2126	52.111	55.1398	51.2753	46.0445	47.8072	46.688
sscle_05g048350	27253	27016.9	26127.1	24548.3	25232	24142.9	26799	24641.1	0.121219	0.00688531	0.0458741	-	5	2731983	2734467	-	1845	protein_coding	-	HSP70	26784	28959	24156	22961	23081	29585	687.871	681.22	655.087	618.308	640.946	610.613
sscle_07g059350	1801	2002.08	2016.1	2251.59	2122.98	2262.91	1939.72	2212.49	-0.190222	0.00688939	0.0458741	-	7	1480922	1482882	-	1650	protein_coding	-	-	1770	2146	1864	2106	1942	2773	50.8296	56.4476	56.5239	63.414	60.3016	63.9966
sscle_04g038180	1575.11	1758.58	1754.35	1924.44	1985.24	1907.93	1696.01	1939.2	-0.192919	0.00688694	0.0458741	-	4	2128053	2128701	-	459	protein_coding	-	UQ_con	1548	1885	1622	1800	1816	2338	159.803	178.237	176.811	194.837	202.706	193.965
sscle_06g054460	1686.02	1670.89	1694.86	2052.73	1922.92	1805.92	1683.92	1927.19	-0.193657	0.00683722	0.0456328	-	6	2191254	2193312	-	2007	protein_coding	-	WD40	1657	1791	1567	1920	1759	2213	39.1204	38.7301	39.0654	47.5296	44.9037	41.988
sscle_02g022130	1526.27	2283.82	2506.06	1505.34	1447.39	1248.56	2105.38	1400.43	0.588467	0.0068178	0.0455385	-	2	3664257	3665108	+	744	protein_coding	-	DJ-1_PfpI	1500	2448	2317	1408	1324	1530	95.5314	142.803	155.82	94.0243	91.1756	78.3086
sscle_02g020710	6834.63	6776.84	6766.47	6014.93	6308.81	6244.43	6792.65	6189.39	0.134099	0.00681528	0.0455385	-	2	3100434	3102574	-	2004	protein_coding	-	-	6717	7264	6256	5626	5771	7652	158.82	157.318	156.196	139.48	147.542	145.401
sscle_14g098390	3853.32	4265.38	4043.01	4587.64	4480.99	4485.84	4053.9	4518.16	-0.156124	0.00680475	0.0455219	-	14	462684	463933	+	1002	protein_coding	-	-	3787	4572	3738	4291	4099	5497	179.083	198.033	186.656	212.766	209.591	208.905
sscle_09g072020	5050.93	5697.43	5094.32	4112.95	4271.1	5212.94	5280.89	4532.33	0.219821	0.00677959	0.045389	-	9	1171879	1173412	-	1359	protein_coding	-	-	4964	6107	4710	3847	3907	6388	173.077	195.033	173.409	140.641	147.295	178.993
sscle_06g052110	6427.62	6652.76	7476	6202.03	6214.8	5838.85	6852.13	6085.23	0.171334	0.00677332	0.0453823	-	6	1283147	1284321	+	741	protein_coding	-	-	6317	7131	6912	5801	5685	7155	403.943	417.669	466.719	388.951	393.075	367.69
sscle_02g020360	14109.8	12648.7	13812	15537.7	14765.7	14635.1	13523.5	14979.5	-0.14755	0.00676485	0.0453609	-	2	2985053	2986071	-	510	protein_coding	-	SUI1	13867	13558	12770	14533	13507	17934	1288.37	1153.79	1252.83	1415.78	1356.91	1339.05
sscle_01g007980	5259.52	4762.63	5145.16	5735.89	5415.67	5756.43	5055.77	5636	-0.157202	0.00673973	0.0452277	-	1	2737410	2741976	-	3894	protein_coding	-	-	5169	5105	4757	5365	4954	7054	62.8982	56.8984	61.1234	68.4517	65.1814	68.9811
sscle_15g102380	273.711	265.886	307.174	232.001	212.079	190.956	282.257	211.679	0.417336	0.00671593	0.0451032	-	15	46601	48891	+	1575	protein_coding	-	-	269	285	284	217	194	234	8.09281	7.85352	9.02211	6.84526	6.3108	5.65752
sscle_03g023150	76.3134	95.1593	65.9774	52.3874	49.1936	31.826	79.1501	44.469	0.845542	0.00670952	0.0450953	-	3	325043	326978	+	1668	protein_coding	-	Sugar_tr	75	102	61	49	45	39	2.13056	2.65402	1.8298	1.45952	1.38223	0.890347
sscle_09g074240	5950.41	6387.8	5631.88	4939.39	5053.83	5776.83	5990.03	5256.68	0.187943	0.00668974	0.0449975	-	9	1922773	1937790	+	14778	protein_coding	-	AMP-binding	5848	6847	5207	4620	4623	7079	18.7508	20.1087	17.6296	15.5323	16.0277	18.2409
sscle_09g074470	650.19	755.677	618.673	559.156	569.553	523.905	674.847	550.871	0.295512	0.00663576	0.0446694	-	9	2024549	2025869	-	1143	protein_coding	-	-	639	810	572	523	521	642	26.49	30.7566	25.0392	22.7335	23.3537	21.3885
sscle_01g010990	1698.23	1894.79	1854.94	1986.45	2019.13	2292.29	1815.99	2099.29	-0.210311	0.00659693	0.0444427	-	1	3742572	3745110	+	2124	protein_coding	-	-	1669	2031	1715	1858	1847	2809	37.2331	41.5007	40.3999	43.4612	44.5529	50.3603
sscle_01g010610	1593.42	1504.82	1402.83	1231.64	1361.02	1284.47	1500.36	1292.38	0.215822	0.00656364	0.0442929	-	1	3611514	3612614	+	996	protein_coding	-	Aldo_ket_red	1566	1613	1297	1152	1245	1574	74.5007	70.287	65.1555	57.465	64.0433	60.1778
sscle_13g093060	13588.9	13950.2	13963.4	14937.9	15142.9	15024.3	13834.2	15035	-0.120084	0.00655589	0.0442929	-	13	432688	434693	-	1665	protein_coding	-	PGM_PMM_III	13355	14953	12910	13972	13852	18411	380.065	389.775	387.956	416.922	426.247	421.07
sscle_08g067950	4708.03	4418.38	4609.77	5052.71	5195.94	4964.86	4578.72	5071.17	-0.147274	0.00656953	0.0442929	-	8	2022219	2022904	-	483	protein_coding	-	-	4627	4736	4262	4726	4753	6084	453.921	425.564	441.506	486.135	504.178	479.659
sscle_10g080520	759.064	641.859	758.199	857.443	918.281	826.661	719.708	867.462	-0.269487	0.00656855	0.0442929	-	10	2005281	2006563	-	1125	protein_coding	-	-	746	688	701	802	840	1013	31.4206	26.5421	31.1771	35.4187	38.2552	34.2884
sscle_11g083850	145.504	168.861	148.179	229.863	210.986	200.749	154.181	213.866	-0.468886	0.00656147	0.0442929	-	11	978734	980721	-	1743	protein_coding	-	-	143	181	137	215	193	246	3.88746	4.50693	3.93272	6.12846	5.67314	5.37438
sscle_06g050810	1135.54	1136.31	1175.7	990.015	930.306	1031.49	1149.18	983.937	0.222381	0.00646624	0.0437679	-	6	851638	852523	+	837	protein_coding	-	-	1116	1218	1087	926	851	1264	63.1781	63.157	64.9792	54.9662	52.0916	57.5059
sscle_15g104480	4751.78	4964.15	5248.99	4465.76	4383.7	4578.05	4988.31	4475.84	0.155953	0.00645728	0.0437417	-	15	837178	837637	+	297	protein_coding	-	-	4670	5321	4853	4177	4010	5610	745.055	777.565	817.568	698.745	691.753	719.279
sscle_07g057140	3291.65	3464.92	3183.14	3765.48	3744.18	3606.95	3313.24	3705.54	-0.160706	0.00643185	0.0436038	-	7	661609	665173	+	3234	protein_coding	-	GTP_EFTU	3235	3714	2943	3522	3425	4420	47.3982	49.8427	45.5324	54.1078	54.2605	52.0443
sscle_11g083240	11342.2	11357.5	11410.8	9536.65	10736.2	10501	11370.2	10257.9	0.148402	0.00641198	0.0435034	-	11	803325	804171	+	510	protein_coding	-	COX4	11147	12174	10550	8920	9821	12868	1035.66	1036.01	1035.03	868.971	986.618	960.797
sscle_11g086280	82.4185	97.9581	95.1805	40.627	56.846	64.4681	91.8524	53.9804	0.759882	0.00638135	0.0433878	-	11	1903993	1904751	-	702	protein_coding	-	-	81	105	88	38	52	79	5.46734	6.49161	6.27214	2.68941	3.79516	4.2853
sscle_03g031540	6197.67	6938.24	5778.97	4286.15	4077.61	5549.97	6304.96	4637.91	0.442781	0.00638578	0.0433878	-	3	3210655	3211350	+	696	protein_coding	-	-	6091	7437	5343	4009	3730	6801	414.674	463.755	384.102	286.179	274.576	372.095
sscle_01g001650	797.73	801.391	675.998	661.792	616.56	594.086	758.373	624.146	0.283183	0.00637555	0.0433878	-	1	559319	561286	-	1452	protein_coding	-	-	784	859	625	619	564	728	25.5845	25.6759	21.5369	21.1804	19.901	19.0922
sscle_04g034430	6218.02	6077.14	6051.53	6607.23	6831.36	6698.97	6115.56	6712.52	-0.134325	0.00637499	0.0433878	-	4	828880	830804	+	1404	protein_coding	-	MFS_1	6111	6514	5595	6180	6249	8209	206.24	201.363	199.39	218.692	228.038	222.645
sscle_06g054600	7283.35	7541.84	6838.94	8205.58	8147.56	7710.06	7221.38	8021.07	-0.151026	0.00637719	0.0433878	-	6	2238234	2240140	+	1713	protein_coding	-	-	7158	8084	6323	7675	7453	9448	197.999	204.818	184.687	222.603	222.914	210.026
sscle_16g109670	1518.13	1541.21	1507.75	1776.9	1673.68	1751.25	1522.36	1733.94	-0.18787	0.00638991	0.0433878	-	16	844670	845721	-	930	protein_coding	-	-	1492	1652	1394	1662	1531	2146	76.0175	77.0951	74.9981	88.7889	84.3443	87.8694
sscle_05g040870	2065.55	1889.19	2089.65	2363.85	2172.17	2360.02	2014.8	2298.68	-0.191171	0.00638334	0.0433878	-	5	180302	181556	-	1068	protein_coding	-	ER_lumen_recept	2030	2025	1932	2211	1987	2892	90.0643	82.2913	90.512	102.856	95.3213	103.114
sscle_13g094810	2541.75	2329.54	2445.49	2860.99	2940.69	2561.59	2438.92	2787.76	-0.192003	0.00636617	0.0433878	-	13	1077759	1078786	+	981	protein_coding	-	-	2498	2497	2261	2676	2690	3139	120.657	110.471	115.319	135.528	140.49	121.846
sscle_01g007340	1355.33	1383.54	1505.58	1611.18	1573.1	1708	1414.82	1630.76	-0.206354	0.00636968	0.0433878	-	1	2512618	2513971	-	1200	protein_coding	-	-	1332	1483	1392	1507	1439	2093	52.5958	53.6364	58.0401	62.394	61.4388	66.4169
sscle_12g088130	877.096	972.118	1063.21	744.115	719.32	906.634	970.808	790.023	0.294069	0.00634349	0.0433808	-	12	514736	515859	+	1038	protein_coding	-	-	862	1042	983	696	658	1111	39.3494	43.5683	47.3834	33.3137	32.4782	40.7575
sscle_12g087120	1989.24	1922.78	1924.16	2196	2344.9	2101.33	1945.39	2214.08	-0.185713	0.0063237	0.0432799	-	12	135922	138161	+	2118	protein_coding	-	-	1955	2061	1779	2054	2145	2575	43.737	42.233	42.0262	48.182	51.8877	46.2958
sscle_13g096890	2431.85	2377.12	2311.37	2708.11	2637.87	2639.93	2373.45	2661.97	-0.165242	0.0063136	0.0432451	-	13	1801950	1803059	+	1050	protein_coding	-	-	2390	2548	2137	2533	2413	3235	107.854	105.32	101.832	119.855	117.742	117.321
sscle_08g068520	2378.94	2372.45	2521.2	2840.68	2673.95	2677.47	2424.2	2730.7	-0.171781	0.00629337	0.0431704	-	8	2274033	2275677	+	1365	protein_coding	-	-	2338	2543	2331	2657	2446	3281	81.1596	80.8563	85.4436	96.7096	91.8094	91.5302
sscle_10g077560	3183.8	3088.95	3050.1	3838.18	3291.6	3452.72	3107.62	3527.5	-0.182643	0.00629767	0.0431704	-	10	930947	932709	+	1482	protein_coding	-	-	3129	3311	2820	3590	3011	4231	100.043	96.9641	95.2075	120.353	104.094	108.714
sscle_01g000340	70.2083	76.5006	72.467	113.328	108.226	119.144	73.0587	113.566	-0.637273	0.00629071	0.0431704	-	1	109506	110975	+	1305	protein_coding	-	-	69	82	67	106	99	146	2.50534	2.72711	2.56882	4.03558	3.88676	4.26023
sscle_06g052450	64.1033	74.6348	69.2222	82.3231	120.251	137.097	69.3201	113.224	-0.7118	0.0062755	0.0431215	-	6	1407403	1408341	-	798	protein_coding	-	-	63	80	64	77	110	168	3.74081	4.35098	4.0128	4.794	7.06241	8.01673
sscle_07g056950	209.608	227.636	253.094	180.683	146.488	171.371	230.112	166.181	0.467411	0.00626707	0.043098	-	7	576869	579102	+	1953	protein_coding	-	-	206	244	234	169	134	210	4.99796	5.42235	5.99493	4.29927	3.51533	4.09457
sscle_07g057860	1100.95	1336.9	1311.98	1086.24	1034.16	1043.73	1249.94	1054.71	0.245374	0.00623884	0.0429382	-	7	905877	907385	+	1386	protein_coding	-	-	1082	1433	1213	1016	946	1279	36.9906	44.8728	43.7893	36.4201	34.9697	35.1397
sscle_06g051960	11083.8	11241.9	11388.1	13090.4	12533.4	11681.8	11237.9	12435.2	-0.14578	0.00623601	0.0429382	-	6	1239199	1240744	-	1488	protein_coding	-	Aminotran_3	10893	12050	10529	12244	11465	14315	346.874	351.467	354.042	408.819	394.761	366.336
sscle_14g099300	2551.92	2291.29	2535.26	2955.08	2889.31	2606.47	2459.49	2816.95	-0.195262	0.00621911	0.042871	-	14	832022	832831	+	810	protein_coding	-	-	2508	2456	2344	2764	2643	3194	146.714	131.596	144.791	169.537	167.177	150.155
sscle_08g064470	932.041	942.264	952.887	830.715	800.217	773.617	942.397	801.516	0.234536	0.00620791	0.0428281	-	8	805818	806738	+	705	protein_coding	-	Abhydrolase_2	916	1010	881	777	732	948	61.565	62.1773	62.5255	54.7574	53.1968	51.2047
sscle_02g014060	1973.97	1884.53	2221.6	1852.8	1552.33	1771.65	2026.7	1725.6	0.23098	0.00620008	0.0428084	-	2	868121	870151	+	1620	protein_coding	-	Acid_phosphat_A	1940	2020	2054	1733	1420	2171	56.7433	54.1173	63.4389	53.1489	44.9093	51.0312
sscle_10g079750	13719.1	14535.1	14390.6	13248.7	11465.4	13273.1	14215	12662.4	0.166669	0.00618231	0.04272	-	10	1686964	1692416	-	5340	protein_coding	-	-	13483	15580	13305	12392	10488	16265	119.639	126.627	124.665	115.295	100.627	115.985
sscle_05g047220	1787.77	1571.06	1622.4	1359.93	1244.05	1578.24	1660.41	1394.08	0.250009	0.00616975	0.0426675	-	5	2293855	2294453	-	525	protein_coding	-	-	1757	1684	1500	1272	1138	1934	158.577	139.214	142.956	120.376	111.057	140.277
sscle_02g015170	23081.2	21210.3	21142	23519.8	24904	23736.5	21811.2	24053.4	-0.141137	0.00613172	0.0424518	-	2	1248387	1250154	-	1344	protein_coding	-	Tubulin	22684	22735	19547	21999	22781	29087	799.739	734.168	727.698	813.232	868.434	824.12
sscle_08g067220	294.061	304.137	256.338	385.956	336.703	385.177	284.845	369.279	-0.374374	0.00613363	0.0424518	-	8	1793127	1794351	+	894	protein_coding	-	-	289	326	237	361	308	472	15.3175	15.8263	13.2642	20.0623	17.6513	20.1046
sscle_06g052480	1413.32	1419.93	1453.67	1628.29	1615.74	1642.71	1428.97	1628.91	-0.189295	0.00612238	0.0424423	-	6	1419051	1421339	-	2235	protein_coding	-	-	1389	1522	1344	1523	1478	2013	29.4478	29.5554	30.0879	33.8558	33.8813	34.2971
sscle_05g042430	2232.42	2215.72	2324.35	2780.81	2554.79	2401.64	2257.5	2579.08	-0.191408	0.00610882	0.0423824	-	5	628891	630442	+	1494	protein_coding	-	-	2194	2375	2149	2601	2337	2943	69.5847	68.9943	71.9707	86.4968	80.1441	75.0119
sscle_03g025350	647.138	680.109	549.451	876.687	707.295	746.688	625.566	776.89	-0.310774	0.00606693	0.0421257	-	3	1087780	1089429	-	1143	protein_coding	-	-	636	729	508	820	647	915	26.3657	27.681	22.2376	35.6433	29.0016	30.4836
sscle_02g018220	148.557	176.325	164.403	83.3922	101.667	135.465	163.095	106.841	0.602107	0.00605367	0.0420677	-	2	2295864	2297263	+	1332	protein_coding	-	-	146	189	152	78	93	166	5.19369	6.15825	5.70965	2.90938	3.57719	4.74564
sscle_03g030920	1530.34	1548.67	1528.3	1382.39	1146.76	1389.74	1535.77	1306.29	0.232184	0.0060468	0.0420538	-	3	2985334	2987412	+	1974	protein_coding	-	-	1504	1660	1413	1293	1049	1703	36.1018	36.4973	35.815	32.5433	27.2265	32.8517
sscle_07g055640	925.936	912.41	950.724	1137.56	1046.18	1078	929.69	1087.25	-0.226053	0.00601221	0.0418471	-	7	97877	99803	-	1719	protein_coding	-	NAD_kinase	910	978	879	1064	957	1321	25.0838	24.6924	25.5849	30.7522	28.5233	29.2629
sscle_13g092140	4140.26	4291.5	3913.22	3752.65	3693.9	3606.95	4114.99	3684.5	0.160036	0.00600098	0.0418028	-	13	36500	41109	+	4293	protein_coding	-	-	4069	4600	3618	3510	3379	4420	44.9112	46.5047	42.1675	40.6216	40.3265	39.206
sscle_16g110590	3010.82	3004.05	3158.26	2662.14	2540.58	2883.93	3057.71	2695.55	0.180595	0.00597718	0.0416707	-	16	1147935	1151396	-	2949	protein_coding	-	-	2959	3220	2920	2490	2324	3534	47.5442	47.3894	49.5425	41.9503	40.3761	45.6334
sscle_02g021390	699.031	785.531	749.547	674.622	590.324	572.052	744.703	612.333	0.284336	0.0059695	0.041651	-	2	3370159	3371564	-	1074	protein_coding	-	-	687	842	693	631	540	701	30.3096	34.0258	32.2849	29.1901	25.7604	24.8545
sscle_05g044850	23100.6	24706.9	23606.9	26125.3	26327.3	25547.3	23804.8	26000	-0.127152	0.00595255	0.0415664	-	5	1474946	1476564	+	1497	protein_coding	-	p450	22703	26483	21826	24436	24083	31306	718.603	767.795	729.495	810.996	824.237	796.336
sscle_01g004020	509.774	377.839	406.68	531.358	552.062	559.812	431.431	547.744	-0.34548	0.00593881	0.0415041	-	1	1394853	1395023	+	171	protein_coding	-	-	501	405	376	497	505	686	138.826	102.792	110.018	144.401	151.307	152.763
sscle_02g019080	1450.97	1543.07	1302.24	1815.38	1558.89	1677.8	1432.1	1684.03	-0.233037	0.00592677	0.0414536	-	2	2582202	2585984	-	3303	protein_coding	-	-	1426	1654	1204	1698	1426	2056	20.4568	21.7334	18.2385	25.5411	22.1195	23.7031
sscle_16g108870	85.471	119.416	103.833	63.0787	76.5234	42.4347	102.907	60.679	0.774385	0.00591862	0.0414304	-	16	531214	532677	-	1386	protein_coding	-	-	84	128	96	59	70	52	2.87173	4.00817	3.4656	2.11495	2.58761	1.42867
sscle_15g106690	18.3152	39.1833	30.2847	83.3922	50.2868	49.7792	29.2611	61.1527	-1.05603	0.00591452	0.0414304	-	15	1559896	1562578	+	2442	protein_coding	-	-	18	42	28	78	46	61	0.349265	0.746455	0.573697	1.58694	0.965107	0.951207
sscle_03g030550	11583.4	12367.9	12844	8688.83	8133.35	11053.4	12265.1	9291.87	0.400337	0.00587954	0.0412239	-	3	2857351	2860823	+	3357	protein_coding	-	-	11384	13257	11875	8127	7440	13545	160.684	171.393	176.992	120.279	113.549	153.645
sscle_01g007240	493.493	531.773	610.021	666.069	661.381	678.139	545.096	668.53	-0.295831	0.00586242	0.0411373	-	1	2487422	2489180	-	1689	protein_coding	-	-	485	570	564	623	605	831	13.6063	14.6469	16.7078	18.3261	18.3522	18.7354
sscle_10g079050	284.903	321.862	345.029	415.892	426.345	380.28	317.265	407.506	-0.359821	0.0058435	0.0410381	-	10	1447816	1449929	-	1641	protein_coding	-	Amidase	280	345	319	389	390	466	8.08495	9.12453	9.7264	11.7775	12.1764	10.8135
sscle_15g105800	2618.06	2794.14	2644.5	2528.5	2314.29	2241.69	2685.57	2361.49	0.186539	0.00582769	0.0409643	-	15	1251405	1257896	+	6132	protein_coding	-	-	2573	2995	2445	2365	2117	2747	19.8822	21.198	19.9502	19.1619	17.6881	17.0588
sscle_04g035360	4930.86	4771.03	4470.24	5234.47	5328.22	5213.76	4724.04	5258.81	-0.154422	0.00582824	0.0409643	-	4	1169865	1170878	-	1014	protein_coding	-	-	4846	5114	4133	4896	4874	6389	226.45	218.888	203.938	239.891	246.27	239.931
sscle_13g093880	12912.2	12071.2	10984.7	13746.9	13539.2	13060.9	11989.4	13449	-0.165545	0.00579403	0.0407906	-	13	727800	729085	-	1179	protein_coding	-	-	12690	12939	10156	12858	12385	16005	510.006	476.307	431.002	541.839	538.202	516.931
sscle_14g099660	1025.65	1126.05	1168.12	733.424	870.181	1059.24	1106.61	887.613	0.315205	0.00577224	0.0406704	-	14	948044	948364	-	246	protein_coding	-	-	1008	1207	1080	686	796	1298	194.157	212.947	219.664	138.548	165.784	200.923
sscle_16g109250	5574.95	6050.08	5357.15	4746.94	4245.96	5536.1	5660.73	4843	0.224435	0.00576325	0.0406404	-	16	667712	671818	-	3549	protein_coding	-	-	5479	6485	4953	4440	3884	6784	73.1515	79.3056	69.8285	62.1566	56.0708	72.7898
sscle_15g106810	1420.45	1380.74	1430.95	1256.23	1265.92	1120.44	1410.71	1214.19	0.218042	0.00573128	0.0404481	-	15	1599091	1600644	-	1500	protein_coding	-	-	1396	1480	1323	1175	1158	1373	44.0983	42.8223	44.1305	38.9186	39.5531	34.8554
sscle_04g032100	1893.59	1804.3	1845.2	2205.62	2032.24	2067.88	1847.7	2101.91	-0.185886	0.00571715	0.0403815	-	4	27621	29389	-	1656	protein_coding	-	-	1861	1934	1706	2063	1859	2534	53.2493	50.6869	51.5453	61.8941	57.5152	58.2689
sscle_10g075500	322.551	329.326	370.988	472.556	405.574	425.163	340.955	434.431	-0.350159	0.00570789	0.0403492	-	10	232470	233923	-	1191	protein_coding	-	-	317	353	343	442	371	521	12.6117	12.8636	14.4096	18.4383	15.9597	16.6578
sscle_15g106350	1200.66	1193.22	1005.89	1375.97	1382.89	1269.78	1133.26	1342.88	-0.243022	0.00570069	0.0403315	-	15	1423727	1428587	-	4557	protein_coding	-	ABC_tran	1180	1279	930	1287	1265	1556	12.2696	12.1812	10.2111	14.0317	14.2225	13.0023
sscle_14g099910	266.588	258.423	275.807	173.199	191.309	223.598	266.939	196.035	0.440109	0.00568321	0.0402986	-	14	1020023	1022158	-	2031	protein_coding	-	-	262	277	255	162	175	274	6.1125	5.91929	6.28204	3.96292	4.4146	5.13726
sscle_02g016090	2160.18	2252.1	2127.5	2000.34	1817.98	1926.7	2179.93	1915.01	0.187016	0.00568851	0.0402986	-	2	1550910	1554729	-	3768	protein_coding	-	-	2123	2414	1967	1871	1663	2361	26.6973	27.8052	26.1194	24.6702	22.6123	23.8603
sscle_11g085860	6658.6	6623.84	7140.7	5725.2	6358.01	6177.51	6807.71	6086.91	0.161217	0.00568652	0.0402986	-	11	1767404	1767680	-	219	protein_coding	-	-	6544	7100	6602	5355	5816	7570	1415.88	1407.06	1508.35	1214.86	1360.64	1316.26
sscle_11g082780	4783.33	4839.13	4684.4	4153.57	4167.25	4508.69	4768.95	4276.5	0.156644	0.00569136	0.0402986	-	11	617548	620312	-	2652	protein_coding	-	Y_phosphatase	4701	5187	4331	3885	3812	5525	83.9933	84.8873	81.7118	72.7827	73.6449	79.3322
sscle_11g084460	5398.92	5769.27	5936.89	5122.21	5023.22	5222.73	5701.69	5122.72	0.154192	0.00567953	0.0402986	-	11	1200522	1202360	-	1707	protein_coding	-	AMP-binding	5306	6184	5489	4791	4595	6400	147.286	157.23	160.89	139.445	137.916	142.77
sscle_01g003250	857.763	885.355	1034.01	745.184	728.066	817.684	925.708	763.645	0.275152	0.00566386	0.040292	-	1	1101108	1102707	+	1515	protein_coding	-	FAD_binding_3	843	949	956	697	666	1002	26.3659	27.1865	31.573	22.8576	22.5229	25.1852
sscle_09g073230	1411.29	1479.63	1292.51	1119.38	1225.47	1228.97	1394.48	1191.27	0.227311	0.00566702	0.040292	-	9	1588258	1590495	-	2238	protein_coding	-	-	1387	1586	1195	1047	1121	1506	29.366	30.7569	26.7164	23.2433	25.6631	25.6245
sscle_13g096850	3982.54	4167.42	4115.48	4806.81	4394.63	4497.26	4088.48	4566.24	-0.159249	0.00565731	0.0402896	-	13	1781564	1783332	-	1707	protein_coding	-	-	3914	4467	3805	4496	4020	5511	108.646	113.575	111.53	130.859	120.658	122.938
sscle_16g110430	363.252	284.545	340.703	455.45	481.005	366.407	329.5	434.287	-0.396409	0.0056545	0.0402896	-	16	1108176	1109610	+	1023	protein_coding	-	Lipase_GDSL	357	305	315	426	440	449	16.5356	12.9397	15.4065	20.6892	22.0364	16.7133
sscle_02g013180	2942.65	3016.18	3164.75	3442.6	3550.69	3271.55	3041.19	3421.61	-0.169596	0.00561456	0.0400514	-	2	555283	556532	+	906	protein_coding	-	-	2892	3233	2926	3220	3248	4009	151.251	154.874	161.591	176.579	183.676	168.499
sscle_01g005490	6034.87	6396.2	5970.41	6722.7	6901.32	6715.29	6133.83	6779.77	-0.144131	0.00559696	0.039959	-	1	1894109	1896683	+	2259	protein_coding	-	-	5931	6856	5520	6288	6313	8229	124.405	131.721	122.262	138.295	143.18	138.714
sscle_14g101920	89.5411	123.147	94.0989	176.407	174.911	124.04	102.262	158.452	-0.623881	0.00558501	0.0399068	-	14	1713212	1713415	+	204	protein_coding	-	-	88	132	87	165	160	152	20.44	28.083	21.3383	40.185	40.184	28.3729
sscle_03g025050	1963.8	2001.14	1702.43	1580.18	1679.14	1624.76	1889.13	1628.03	0.215347	0.0055751	0.0398692	-	3	970307	973436	-	3084	protein_coding	-	-	1930	2145	1574	1478	1536	1991	29.6531	30.1865	25.5364	23.8106	25.5176	24.5837
sscle_09g072420	612.542	590.548	651.121	460.795	462.42	561.444	618.07	494.887	0.316393	0.00554735	0.0397079	-	9	1295854	1297096	+	1158	protein_coding	-	-	602	633	602	431	423	688	24.6329	23.7244	26.0111	18.4918	18.7152	22.6241
sscle_01g006600	1100.95	898.416	1090.25	808.263	892.045	857.671	1029.87	852.659	0.271384	0.00554793	0.0397079	-	1	2279216	2279573	+	219	protein_coding	-	-	1082	963	1008	756	816	1051	234.105	190.846	230.296	171.51	190.902	182.747
sscle_03g029410	1735.88	1782.84	1715.41	1557.72	1382.89	1584.77	1744.71	1508.46	0.208954	0.0055321	0.0396606	-	3	2408661	2409800	+	1140	protein_coding	-	-	1706	1911	1586	1457	1265	1942	70.9091	72.7538	69.6095	63.4988	56.8524	64.8687
sscle_09g071760	2934.51	2937.81	3116.08	3345.31	3270.83	3452.72	2996.13	3356.29	-0.164482	0.00553146	0.0396606	-	9	1056381	1058416	+	1929	protein_coding	-	Peptidase_S10	2884	3149	2881	3129	2992	4231	70.842	70.8501	74.7276	80.5905	79.4681	83.5221
sscle_15g103910	816.045	858.3	1035.09	1093.72	1075.7	1089.43	903.144	1086.28	-0.267495	0.00552158	0.0396512	-	15	656288	656923	+	579	protein_coding	-	-	802	920	957	1023	984	1335	65.6332	68.9619	82.6996	87.7824	87.0723	87.7998
sscle_01g004900	1214.91	1279.05	1236.27	1485.02	1432.08	1389.74	1243.41	1435.61	-0.206398	0.00550137	0.0395391	-	1	1706967	1710151	-	3087	protein_coding	-	TBC	1194	1371	1143	1389	1310	1703	18.3272	19.2753	18.5259	22.3551	21.7419	21.0072
sscle_01g009150	5608.53	5590.14	5055.38	6181.72	6025.67	5949.84	5418.02	6052.41	-0.159343	0.00548487	0.0394534	-	1	3121031	3122245	-	1032	protein_coding	-	ELO	5512	5992	4674	5782	5512	7291	253.08	251.995	226.61	278.361	273.648	269.028
sscle_11g084590	1362.45	1045.82	1278.45	1463.64	1380.7	1598.65	1228.91	1481	-0.271102	0.00547822	0.0394386	-	11	1245866	1247016	-	987	protein_coding	-	RnaseH	1339	1121	1182	1369	1263	1959	64.2823	49.2934	59.9198	68.9123	65.5616	75.5802
sscle_11g085210	17078.9	15991.4	17093.6	21308.9	18456.4	17348.4	16721.3	19037.9	-0.187062	0.00540865	0.0389704	-	11	1486302	1487199	+	756	protein_coding	-	-	16785	17141	15804	19931	16883	21259	1052.03	984.043	1045.96	1309.84	1144.17	1070.81
sscle_07g061590	10716.4	11974.2	10238.4	9153.9	9899.95	10071.7	10976.4	9708.52	0.177103	0.0053877	0.038852	-	7	2238895	2240035	+	972	protein_coding	-	-	10532	12835	9466	8562	9056	12342	513.42	573.099	487.271	437.643	477.346	483.515
sscle_06g048830	621.7	545.767	668.427	444.759	388.083	570.42	611.965	467.754	0.382334	0.00534494	0.0385759	-	6	92407	94784	+	2109	protein_coding	-	-	611	585	618	416	355	699	13.7275	12.0387	14.6616	9.80003	8.62413	12.6209
sscle_09g073120	10379.6	9575.64	10385.5	9307.86	9106.29	9045.12	10113.6	9153.09	0.143889	0.00533207	0.0385154	-	9	1554448	1556017	+	1281	protein_coding	-	Aminotran_1_2	10201	10264	9602	8706	8330	11084	377.33	347.75	375.044	337.66	333.165	329.487
sscle_10g080550	698.013	719.293	683.569	873.48	865.808	780.962	700.292	840.083	-0.260404	0.00525667	0.0380026	-	10	2020267	2022523	-	2208	protein_coding	-	FMO-like	686	771	632	817	792	957	14.7215	15.155	14.3215	18.3837	18.3776	16.5045
sscle_14g097230	10126.3	10137.3	10042.6	10973.6	11437	10807.8	10102.1	11072.8	-0.132163	0.00524946	0.0379824	-	14	93447	95274	-	1758	protein_coding	-	tRNA-synt_2	9952	10866	9285	10264	10462	13244	268.237	268.257	264.261	290.074	304.901	286.874
sscle_06g054680	2470.52	2444.29	2503.9	2818.23	2746.1	2750.1	2472.9	2771.47	-0.164462	0.00524936	0.0379824	-	6	2257641	2259845	-	1977	protein_coding	-	Na_H_Exchanger	2428	2620	2315	2636	2512	3370	58.1929	57.5168	58.5888	66.2444	65.0993	64.9104
sscle_01g007710	55.9632	60.6408	64.8958	27.7974	14.2115	42.4347	60.4999	28.1479	1.08311	0.00523445	0.0379633	-	1	2636581	2638570	+	918	protein_coding	-	-	55	65	60	26	13	52	2.83888	3.07306	3.27023	1.40715	0.725545	2.15701
sscle_04g033740	497.563	543.901	474.821	427.652	389.176	395.785	505.428	404.205	0.324004	0.00523799	0.0379633	-	4	574131	575381	+	1251	protein_coding	-	FAD_binding_6	489	583	439	400	356	485	18.5216	20.2261	17.5581	15.886	14.58	14.763
sscle_08g063520	1768.44	1886.39	1928.49	2099.77	2072.69	2189.47	1861.11	2120.64	-0.189046	0.00521092	0.0378309	-	8	528834	529943	-	1110	protein_coding	-	-	1738	2022	1783	1964	1896	2683	74.1916	79.0602	80.3708	87.9081	87.5143	92.0425
sscle_03g023290	893.376	934.801	820.932	1048.82	1121.62	989.055	883.036	1053.16	-0.251953	0.0051683	0.0375531	-	3	370274	371413	-	1080	protein_coding	-	DnaJ	878	1002	759	981	1026	1212	38.5211	40.2665	35.1632	45.129	48.6729	42.7336
sscle_16g110690	2670.97	2691.52	2691.01	2194.93	2548.23	2312.69	2684.5	2351.95	0.191176	0.00516058	0.0375287	-	16	1182845	1183625	-	675	protein_coding	-	-	2625	2885	2488	2053	2331	2834	184.269	185.499	184.424	151.111	176.93	159.877
sscle_04g035590	4301.02	4096.52	4106.82	4806.81	4683.23	4462.17	4168.12	4650.74	-0.157611	0.00514969	0.0374812	-	4	1256629	1260907	-	3744	protein_coding	-	GRAM	4227	4391	3797	4496	4284	5468	53.4964	50.9011	50.7429	59.6624	58.6242	55.6139
sscle_15g103100	2810.37	2649.53	2570.96	3134.69	2922.1	3018.58	2676.95	3025.12	-0.176314	0.00514349	0.0374678	-	15	314461	317439	-	2844	protein_coding	-	-	2762	2840	2377	2932	2673	3699	46.0174	43.34	41.8186	51.2206	48.154	49.5274
sscle_04g034860	1667.7	1812.69	1793.29	2108.33	1977.58	1956.08	1757.89	2014	-0.195628	0.00513994	0.0374678	-	4	972317	976413	-	3966	protein_coding	-	-	1639	1943	1658	1972	1809	2397	19.5819	21.2628	20.9171	24.7039	23.3695	23.0147
sscle_13g093670	21121.5	21602.1	19973.9	17577.6	19164.8	19620.3	20899.2	18787.6	0.153601	0.00513122	0.0374418	-	13	642581	643877	+	1083	protein_coding	-	F_bP_aldolase	20758	23155	18467	16441	17531	24043	908.207	927.932	853.175	754.241	829.357	845.378
sscle_15g106680	59.0157	94.2264	54.0798	36.3505	36.0753	35.9063	69.1073	36.1107	0.940781	0.00511198	0.0373331	-	15	1555909	1557584	+	1530	protein_coding	-	Sugar_tr	58	101	50	34	33	44	1.79624	2.86503	1.63512	1.10407	1.10506	1.0951
sscle_10g078840	2703.53	2702.71	2383.84	3132.55	2849.95	2941.05	2596.69	2974.52	-0.195437	0.00505542	0.0369514	-	10	1376212	1381359	+	4410	protein_coding	-	HATPase_c	2657	2897	2204	2930	2607	3604	28.5483	28.5108	25.0059	33.0095	30.2877	31.1198
sscle_12g091360	2868.37	2869.71	2951.68	2645.03	2507.78	2587.7	2896.58	2580.17	0.166652	0.00504646	0.0369172	-	12	1634527	1637746	-	2406	protein_coding	-	HSF_DNA-bind	2819	3076	2729	2474	2294	3171	55.5172	55.4869	56.7516	51.0875	48.8496	50.187
sscle_04g034810	195.362	172.593	208.748	240.554	257.993	287.25	192.234	261.933	-0.450768	0.00500258	0.0366274	-	4	956388	958154	-	1524	protein_coding	-	-	192	185	193	225	236	352	5.96958	5.2685	6.3364	7.33513	7.93397	8.79526
sscle_07g059380	512.826	529.907	537.554	391.302	418.693	455.357	526.762	421.784	0.318068	0.00498911	0.0365599	-	7	1486349	1487620	+	1176	protein_coding	-	WD40	504	568	497	366	383	558	20.3072	20.9624	21.1456	15.4627	16.6861	18.0683
sscle_15g102800	2530.55	2681.25	2400.06	2108.33	2054.11	2403.27	2537.29	2188.57	0.212277	0.00495973	0.0363756	-	15	226723	228828	+	1746	protein_coding	-	-	2487	2874	2219	1972	1879	2945	67.4931	71.4402	63.5892	56.1143	55.1374	64.2291
sscle_04g035840	1519.15	1544.01	1450.42	1354.59	1292.15	1264.88	1504.52	1303.87	0.207572	0.0049407	0.0362669	-	4	1346635	1348833	-	2097	protein_coding	-	-	1493	1655	1341	1267	1182	1550	33.7357	34.2531	31.9964	30.0185	28.879	28.1465
sscle_10g075190	1548.65	1494.56	1611.58	1854.94	1690.07	1810	1551.6	1785.01	-0.202982	0.0049335	0.036245	-	10	139136	140589	-	1350	protein_coding	-	Aldedh	1522	1602	1490	1735	1546	2218	53.4206	51.5025	55.2233	63.8523	58.6731	62.5631
sscle_05g046970	82.4185	115.684	93.0173	40.627	63.4051	63.6521	97.0399	55.8947	0.792975	0.0049087	0.0361208	-	5	2218034	2218999	-	900	protein_coding	-	RTA1	81	124	86	38	58	78	4.26452	5.9797	4.78108	2.09774	3.30179	3.30022
sscle_08g066300	240.133	251.892	287.705	193.513	170.538	204.013	259.91	189.355	0.453029	0.0049105	0.0361208	-	8	1452517	1452795	+	279	protein_coding	-	-	236	270	266	181	156	250	40.0807	42.001	47.7032	32.2318	28.6473	34.1214
sscle_04g039720	523.001	540.169	554.859	633.995	643.89	689.564	539.343	655.816	-0.283692	0.0049124	0.0361208	-	4	2676779	2677886	-	612	protein_coding	-	FMN_red	514	579	513	593	589	845	39.796	41.0608	41.9407	48.1409	49.3091	52.577
sscle_10g078360	200.45	201.514	169.811	149.678	137.742	103.639	190.592	130.353	0.556072	0.00489221	0.0360648	-	10	1200906	1201371	+	282	protein_coding	-	-	197	216	157	140	126	127	33.1013	33.2433	27.8561	24.6655	22.8921	17.1493
sscle_02g015280	3450.38	3278.33	3820.2	3087.65	2812.78	3238.91	3516.31	3046.45	0.205799	0.00487583	0.0359749	-	2	1305712	1306487	+	630	protein_coding	-	-	3391	3514	3532	2888	2573	3969	255.044	242.081	280.511	227.755	209.249	239.901
sscle_12g090410	539.282	524.309	566.757	627.58	744.464	638.153	543.449	670.065	-0.301434	0.00486049	0.0358925	-	12	1325828	1326523	-	447	protein_coding	-	-	530	562	524	587	681	782	56.1819	54.5668	58.6535	65.2441	78.0554	66.6178
sscle_14g098340	9176.94	9179.14	8739.3	8200.24	7490.55	8513.87	9031.8	8068.22	0.162449	0.0048354	0.0357379	-	14	449625	450142	+	453	protein_coding	-	-	9019	9839	8080	7670	6852	10433	943.383	942.655	892.449	841.216	774.966	877.004
sscle_14g097900	1518.13	1496.43	1747.86	1697.78	1967.75	1942.2	1587.47	1869.24	-0.236836	0.00482414	0.0356854	-	14	315425	316261	-	837	protein_coding	-	-	1492	1604	1616	1588	1800	2380	84.4639	83.1723	96.602	94.2618	110.182	108.279
sscle_07g059660	1842.71	2054.32	2105.87	2387.37	2222.46	2290.66	2000.97	2300.16	-0.20109	0.00480574	0.0355798	-	7	1599790	1602190	-	2352	protein_coding	-	-	1811	2202	1947	2233	2033	2807	36.4845	40.6331	41.4189	47.1696	44.2857	45.446
sscle_02g020070	10171.1	10506.7	9812.25	11596.9	11141.8	10921.2	10163.3	11220	-0.14241	0.00480048	0.0355715	-	2	2895457	2898556	-	2862	protein_coding	-	-	9996	11262	9072	10847	10192	13383	165.495	170.783	158.6	188.3	182.454	178.063
sscle_01g002810	8295.78	8584.86	8372.64	7570.52	7912.52	7415.46	8417.76	7632.84	0.141563	0.00477966	0.0354478	-	1	948300	949757	+	1155	protein_coding	-	-	8153	9202	7741	7081	7238	9087	334.475	345.78	335.34	304.595	321.07	299.591
sscle_15g105350	2412.52	2427.5	2467.12	2942.25	2691.44	2656.25	2435.71	2763.31	-0.181578	0.00477356	0.0354331	-	15	1093566	1095632	+	2016	protein_coding	-	-	2371	2602	2281	2752	2462	3255	55.7274	56.0166	56.6115	67.8217	62.5693	61.4825
sscle_09g072110	640.015	623.2	666.264	797.572	718.227	813.604	643.16	776.468	-0.273597	0.00475893	0.035355	-	9	1206691	1208250	+	1098	protein_coding	-	DSPc	629	668	616	746	657	997	27.1441	26.4043	28.0704	33.7557	30.6568	34.5767
sscle_11g086360	13691.6	13295.3	14452.3	9694.88	8843.92	12313.4	13813.1	10284.1	0.425456	0.00469662	0.0349222	-	11	1939800	1940798	+	891	protein_coding	-	-	13456	14251	13362	9068	8090	15089	715.593	694.173	750.35	505.643	465.194	644.872
sscle_08g062740	2376.91	2310.88	2318.94	2021.73	2186.38	1921.8	2335.58	2043.3	0.194012	0.00468787	0.0348873	-	8	231742	233609	-	1665	protein_coding	-	bZIP_1	2336	2477	2144	1891	2000	2355	66.4793	64.5672	64.4289	56.4271	61.5431	53.8601
sscle_01g003310	1453.01	1459.11	1503.42	1771.55	1746.92	1587.22	1471.85	1701.9	-0.208376	0.00468285	0.0348873	-	1	1136989	1138738	+	1602	protein_coding	-	Aminotran_1_2	1428	1564	1390	1657	1598	1945	42.237	42.3715	43.4133	51.389	51.1067	46.2325
sscle_07g058450	750.924	862.032	790.647	962.218	951.077	951.517	801.201	954.937	-0.252415	0.00468202	0.0348873	-	7	1160224	1161687	+	1464	protein_coding	-	-	738	924	731	900	870	1166	23.886	27.3924	24.9831	30.543	30.4468	30.3283
sscle_08g065730	222.835	263.088	285.542	320.739	388.083	324.789	257.155	344.537	-0.420981	0.00468622	0.0348873	-	8	1249673	1250411	+	576	protein_coding	-	Mpv17_PMP22	219	282	264	300	355	398	18.0156	21.2484	22.9325	25.8767	31.5769	26.3118
sscle_15g106900	375.462	381.57	389.375	495.008	474.445	465.15	382.136	478.201	-0.322941	0.00463792	0.0346355	-	15	1626881	1628690	-	1296	protein_coding	-	-	369	409	360	463	434	570	13.4912	13.6968	13.8985	17.7495	17.1573	16.7479
sscle_06g049900	3831.95	3322.18	3489.23	3837.11	4236.12	4066.39	3547.79	4046.54	-0.189955	0.0046259	0.0345757	-	6	543962	545320	-	1173	protein_coding	-	-	3766	3561	3226	3589	3875	4983	152.128	131.757	137.606	152.015	169.253	161.765
sscle_04g036500	85.471	61.5737	47.5903	116.535	103.853	107.719	64.8783	109.369	-0.751457	0.00459479	0.034373	-	4	1561469	1563207	-	1689	protein_coding	-	-	84	66	44	109	95	132	2.35655	1.69595	1.30345	3.20632	2.88176	2.97601
sscle_08g066150	2016.71	2155.08	2249.72	1723.44	1894.5	1938.12	2140.5	1852.02	0.207938	0.00458032	0.0342946	-	8	1394220	1395223	-	636	protein_coding	-	-	1982	2310	2080	1612	1733	2375	147.664	157.636	163.635	125.927	139.606	142.199
sscle_02g021150	2277.19	2460.15	2366.53	2080.53	2003.82	2154.38	2367.96	2079.58	0.186835	0.00456319	0.0341961	-	2	3275911	3278873	-	2595	protein_coding	-	-	2238	2637	2188	1946	1833	2640	40.8649	44.1035	42.1871	37.2577	36.19	38.7398
sscle_01g005700	7150.06	6687.28	6788.1	7788.62	7567.08	7468.51	6875.15	7608.07	-0.146044	0.00455252	0.0341597	-	1	1965012	1967441	-	2316	protein_coding	-	-	7027	7168	6276	7285	6922	9152	143.767	134.326	135.586	156.279	153.129	150.476
sscle_02g020560	1535.43	1298.65	1688.37	1802.56	1799.39	1772.46	1507.48	1791.47	-0.249966	0.00455436	0.0341597	-	2	3057994	3058503	-	405	protein_coding	-	-	1509	1392	1561	1686	1646	2172	176.548	149.171	192.849	206.83	208.228	204.219
sscle_16g110740	239.115	187.52	194.687	122.95	158.513	148.521	207.108	143.328	0.529745	0.00454191	0.0341258	-	16	1221860	1222937	-	1029	protein_coding	-	adh_short	235	201	180	115	145	182	10.8213	8.47775	8.7524	5.55256	7.21965	6.73514
sscle_14g097660	2259.89	2354.73	2290.82	2063.42	1969.93	2060.53	2301.81	2031.3	0.18018	0.0045131	0.0339514	-	14	235788	239271	-	3003	protein_coding	-	DDT	2221	2524	2118	1930	1802	2525	35.0446	36.4782	35.2891	31.931	30.7442	32.0182
sscle_13g093370	849.623	782.732	713.854	1008.19	986.059	861.751	782.07	952	-0.281354	0.00451475	0.0339514	-	13	544949	545251	+	303	protein_coding	-	BBE	835	839	660	943	902	1056	130.578	120.176	108.986	154.625	152.52	132.713
sscle_05g044150	1040.92	1015.03	1049.15	846.752	865.808	918.059	1035.03	876.873	0.23767	0.00449535	0.0338647	-	5	1231025	1232586	-	1179	protein_coding	-	PALP	1023	1088	970	792	792	1125	41.114	40.0512	41.165	33.375	34.4171	36.3354
sscle_03g026640	1981.1	1905.99	1955.53	1730.92	1683.52	1717.79	1947.54	1710.74	0.186732	0.00448295	0.0338009	-	3	1498320	1500963	+	2577	protein_coding	-	-	1947	2043	1808	1619	1540	2105	35.7997	34.4076	35.1038	31.2135	30.6175	31.1049
sscle_09g071570	4176.89	3881.94	3846.16	4542.74	4311.55	4488.29	3968.33	4447.52	-0.164604	0.00447546	0.033774	-	9	1001721	1003213	-	1218	protein_coding	-	-	4105	4161	3556	4249	3944	5500	159.696	148.269	146.078	173.321	165.903	171.952
sscle_01g002120	974.777	1173.63	1091.33	848.89	849.41	975.998	1079.91	891.433	0.275158	0.00443643	0.0335089	-	1	697487	699123	-	1530	protein_coding	-	-	958	1258	1009	794	777	1196	29.6689	35.6853	32.9967	25.7834	26.0191	29.7667
sscle_02g018480	2163.23	2119.63	2281.09	1876.33	1909.81	1972.4	2187.98	1919.51	0.187915	0.00442197	0.033429	-	2	2377193	2378911	+	1524	protein_coding	-	-	2126	2272	2109	1755	1747	2417	66.1007	64.7028	69.2408	57.214	58.7315	60.3924
sscle_09g070200	1377.71	1403.13	1486.11	1630.42	1604.81	1676.17	1422.32	1637.13	-0.203818	0.00441397	0.0333979	-	9	553304	555643	+	2097	protein_coding	-	ABC_tran	1354	1504	1374	1525	1468	2054	30.5948	31.1279	32.7837	36.1312	35.8667	37.2986
sscle_02g013270	13250	12159.9	12649.3	14425.8	14019.1	13641.9	12686.4	14028.9	-0.145063	0.00440572	0.0333648	-	2	589237	590010	-	714	protein_coding	-	-	13022	13034	11695	13493	12824	16717	864.186	792.281	819.544	938.903	920.214	891.561
sscle_05g041510	2983.35	2779.21	3012.25	2477.18	2640.06	2623.61	2924.94	2580.28	0.180283	0.004397	0.0333372	-	5	371865	373110	-	1137	protein_coding	-	RGS	2932	2979	2785	2317	2415	3215	122.189	113.713	122.556	101.246	108.823	107.674
sscle_02g014420	8531.84	6990.48	8521.9	9367.73	9018.83	9200.17	8014.74	9195.58	-0.198547	0.00439821	0.0333372	-	2	1003625	1004418	+	279	protein_coding	-	-	8385	7493	7879	8762	8250	11274	1424.05	1165.61	1412.98	1560.31	1515	1538.74
sscle_09g074050	2753.39	2800.67	2742.93	3313.24	3097.01	2979.41	2765.66	3129.89	-0.177718	0.00436343	0.033132	-	9	1861362	1861997	+	567	protein_coding	-	MSF1	2706	3002	2536	3099	2833	3651	226.137	229.788	223.788	271.55	255.992	245.199
sscle_08g063380	1697.21	1853.74	1707.84	2064.49	2102.21	1904.67	1752.93	2023.79	-0.205791	0.00435949	0.0331314	-	8	473232	476027	-	2568	protein_coding	-	-	1668	1987	1579	1931	1923	2334	30.7772	33.5817	30.765	37.3592	38.3661	34.6096
sscle_02g017710	130.242	157.666	105.996	230.932	184.749	174.635	131.301	196.772	-0.577787	0.00435113	0.033097	-	2	2111903	2113068	+	1065	protein_coding	-	-	128	169	98	216	169	214	5.69493	6.88711	4.60412	10.0766	8.13019	7.65165
sscle_04g033880	185.187	236.032	193.606	156.093	111.506	150.97	204.942	139.523	0.55304	0.00433448	0.0330595	-	4	619398	621063	-	1542	protein_coding	-	p450	182	253	179	146	102	185	5.59261	7.12092	5.80816	4.70413	3.38906	4.56855
sscle_15g106840	894.393	796.726	985.335	755.876	704.016	736.895	892.151	732.262	0.283485	0.0043326	0.0330595	-	15	1609828	1610317	+	375	protein_coding	-	-	879	854	911	707	644	903	111.067	98.8386	121.551	93.6696	87.9869	91.6953
sscle_08g062160	1295.29	1362.08	1185.43	970.771	1080.07	1162.06	1280.94	1070.97	0.257303	0.00434235	0.0330595	-	8	19501	19893	+	393	protein_coding	-	-	1273	1460	1096	908	988	1424	153.484	161.235	139.537	114.79	128.804	137.977
sscle_13g095130	1302.42	1270.66	1260.06	1151.45	964.195	1117.99	1277.71	1077.88	0.244391	0.00433523	0.0330595	-	13	1149460	1151667	-	1815	protein_coding	-	MFS_1	1280	1362	1165	1077	882	1370	33.4165	32.5687	32.1159	29.4815	24.8975	28.7432
sscle_07g060240	1210.84	1213.75	1141.08	1024.23	928.12	1063.32	1188.56	1005.22	0.240511	0.00433973	0.0330595	-	7	1774834	1776348	-	1515	protein_coding	-	Abhydrolase_3	1190	1301	1055	958	849	1303	37.2188	37.2704	34.8426	31.4169	28.7117	32.7508
sscle_02g012540	3164.46	3380.96	3574.68	3094.07	2872.91	2933.71	3373.37	2966.89	0.185177	0.00433904	0.0330595	-	2	343503	347562	-	3663	protein_coding	-	HATPase_c	3110	3624	3305	2894	2628	3595	40.2301	42.9389	45.1445	39.2529	36.758	37.3725
sscle_05g047140	1846.78	2016.07	2024.75	1723.44	1628.86	1758.59	1962.54	1703.63	0.203416	0.00428841	0.0328231	-	5	2259984	2260979	-	996	protein_coding	-	-	1815	2161	1872	1612	1490	2155	86.3466	94.1663	94.0409	80.4111	76.6462	82.3908
sscle_01g011070	1507.95	1392.87	1556.42	1782.24	1727.24	1654.14	1485.75	1721.21	-0.212185	0.00427818	0.032774	-	1	3767027	3768042	-	786	protein_coding	-	-	1482	1493	1439	1667	1580	2027	89.3415	82.4398	91.6027	105.372	102.991	98.2024
sscle_06g052180	6323.84	6081.8	6634.52	5391.63	5918.54	5674.01	6346.72	5661.39	0.164667	0.00426217	0.0326896	-	6	1309675	1310577	+	498	protein_coding	-	-	6215	6519	6134	5043	5414	6953	591.343	568.135	616.289	503.118	556.996	531.66
sscle_07g060770	542.334	487.925	454.271	657.516	537.851	687.116	494.843	627.494	-0.344344	0.00426337	0.0326896	-	7	1956461	1956985	-	465	protein_coding	-	-	533	523	420	615	492	842	54.3128	48.8145	45.1925	65.7102	54.2095	68.9525
sscle_07g060860	962.567	910.544	932.337	1150.39	1207.98	1003.74	935.149	1120.7	-0.259197	0.00424931	0.03264	-	7	1990295	1992209	+	1320	protein_coding	-	-	946	976	862	1076	1105	1230	33.9582	32.0904	32.6741	40.4994	42.8896	35.4831
sscle_02g014870	6392.01	6788.97	5187.34	4139.68	4223	5164.79	6122.77	4509.16	0.441176	0.00424104	0.0326056	-	2	1137335	1137892	-	348	protein_coding	-	SBDS	6282	7277	4796	3872	3863	6329	855.355	907.555	689.557	552.798	568.734	692.543
sscle_03g027250	481.283	673.579	600.286	426.583	442.743	486.367	585.049	451.898	0.371612	0.00417539	0.0321356	-	3	1682606	1684743	+	2034	protein_coding	-	Metallophos	473	722	555	399	405	596	11.0189	15.4059	13.6525	9.74614	10.2016	11.158
sscle_14g099150	707.171	587.749	627.326	524.943	512.707	514.113	640.749	517.254	0.308505	0.00417617	0.0321356	-	14	782690	783733	+	900	protein_coding	-	-	695	630	580	491	469	630	36.5906	30.3807	32.2445	27.105	26.6989	26.6556
sscle_10g077720	152.627	225.77	178.463	120.812	121.344	131.384	185.62	124.514	0.576105	0.00412439	0.031794	-	10	990261	990701	-	372	protein_coding	-	-	150	242	165	113	111	161	19.1063	28.234	22.1928	15.092	15.2877	16.4806
sscle_01g000760	1645.32	1450.71	1437.44	1683.88	1733.8	1894.87	1511.16	1770.85	-0.229907	0.00409142	0.0315681	-	1	252890	254132	+	1191	protein_coding	-	-	1617	1555	1329	1575	1586	2322	64.3319	56.6655	55.832	65.7021	68.2268	74.2406
sscle_04g036160	964.602	1154.04	1104.31	861.72	864.715	948.252	1074.32	891.562	0.267896	0.00407069	0.0314364	-	4	1450893	1452897	+	1887	protein_coding	-	AMP-binding	948	1237	1021	806	791	1162	23.8048	28.451	27.0722	21.2214	21.4767	23.449
sscle_11g082810	740.749	575.621	680.324	517.459	559.714	513.297	665.565	530.157	0.328044	0.00406604	0.0314287	-	11	631509	633390	+	1590	protein_coding	-	-	728	617	629	484	512	629	21.6951	16.8418	19.7935	15.1237	16.4982	15.0641
sscle_09g071250	1770.47	1808.96	1906.86	2320.01	2124.07	1951.18	1828.76	2131.76	-0.220231	0.00400957	0.0310201	-	9	894003	897086	-	3084	protein_coding	-	-	1740	1939	1763	2170	1943	2391	26.7339	27.2875	28.6028	34.9588	32.2791	29.5227
sscle_08g067850	3335.41	3478.91	3561.7	3828.56	4137.73	3756.29	3458.67	3907.53	-0.175587	0.00400444	0.0310082	-	8	1989151	1990074	+	609	protein_coding	-	-	3278	3729	3293	3581	3785	4603	255.047	265.751	270.548	292.144	318.429	287.816
sscle_03g031890	4060.89	3996.69	4039.76	3543.1	3396.55	3793.01	4032.45	3577.55	0.171778	0.00398808	0.0309094	-	3	3315576	3316512	+	519	protein_coding	-	-	3991	4284	3735	3314	3107	4648	364.37	358.247	360.075	317.246	306.717	341.028
sscle_03g026740	361.217	406.76	411.007	285.458	308.28	315.812	392.994	303.183	0.373002	0.00398163	0.0308873	-	3	1537676	1538851	-	1176	protein_coding	-	-	355	436	380	267	282	387	14.3037	16.0909	16.1676	11.2801	12.2859	12.5312
sscle_15g103580	21881.6	19716.6	22739.5	19543.7	19652.3	17715.7	21445.9	18970.6	0.177016	0.00398017	0.0308873	-	15	539507	539978	-	312	protein_coding	-	-	21505	21134	21024	18280	17977	21709	3265.97	2939.86	3371.56	2910.93	2952.07	2649.57
sscle_11g085230	615.595	517.779	586.226	704.557	679.965	727.102	573.2	703.875	-0.298158	0.0039737	0.0308814	-	11	1495822	1496329	-	345	protein_coding	-	Rab5ip	605	555	542	659	622	891	83.0929	69.819	78.605	94.9023	92.3708	98.3443
sscle_06g048900	1086.7	1112.06	1104.31	1227.36	1242.96	1442.78	1101.02	1304.37	-0.246466	0.00388794	0.0302422	-	6	117468	119774	-	2307	protein_coding	-	-	1068	1192	1021	1148	1137	1768	21.9357	22.4248	22.1436	24.7232	25.2509	29.1827
sscle_06g050880	553.527	577.487	526.738	630.787	695.27	708.333	552.584	678.13	-0.295652	0.00388717	0.0302422	-	6	869016	870032	+	903	protein_coding	-	adh_short	544	619	487	590	636	868	28.5456	29.7511	26.9843	32.462	36.0855	36.6035
sscle_10g077990	179.082	166.062	116.812	89.807	98.3873	106.903	153.986	98.3657	0.645654	0.00383716	0.0299014	-	10	1066177	1067234	-	945	protein_coding	-	-	176	178	108	84	90	131	8.82488	8.17501	5.71824	4.41629	4.87949	5.27874
sscle_02g021290	316.446	353.582	392.62	423.376	503.962	449.645	354.216	458.994	-0.373936	0.003834	0.0299014	-	2	3342085	3342654	-	570	protein_coding	-	YL1_C	311	379	363	396	461	551	25.8531	28.8579	31.8641	34.5168	41.4371	36.8101
sscle_14g101490	470.091	574.688	449.944	370.988	338.89	429.243	498.241	379.707	0.389996	0.0038131	0.0297678	-	14	1545248	1547149	+	1299	protein_coding	-	-	462	616	416	347	310	526	16.8524	20.5812	16.0234	13.2718	12.2269	15.4194
sscle_02g012790	432.443	440.345	387.212	347.468	338.89	283.17	420	323.176	0.38275	0.0037962	0.0296627	-	2	424775	425577	+	735	protein_coding	-	-	425	472	358	325	310	347	27.3987	27.8711	24.3706	21.9688	21.6092	17.9776
sscle_05g045880	1992.29	1851.88	1967.42	2208.82	2307.73	2137.24	1937.2	2217.93	-0.19491	0.00377146	0.0294963	-	5	1822619	1823303	-	603	protein_coding	-	-	1958	1985	1819	2066	2111	2619	153.859	142.871	150.933	170.225	179.364	165.39
sscle_04g039440	1032.77	1126.05	1013.46	932.282	880.02	856.039	1057.43	889.447	0.251209	0.00373567	0.0292429	-	4	2553774	2555274	-	1437	protein_coding	-	WD40	1015	1207	937	872	805	1049	33.4686	36.4544	32.6252	30.1488	28.7014	27.7977
sscle_05g045120	441.6	464.601	348.274	352.813	309.373	275.826	418.159	312.671	0.423895	0.00371963	0.0291439	-	5	1569964	1571689	-	1170	protein_coding	-	-	434	498	322	330	283	338	17.5765	18.4733	13.7702	14.0132	12.3926	11.0007
sscle_05g040670	1138.6	1303.31	1263.31	1001.78	1046.18	1079.64	1235.07	1042.53	0.243941	0.00367522	0.0288222	-	5	114916	116538	+	1452	protein_coding	-	-	1119	1397	1168	937	957	1323	36.5167	41.757	40.2482	32.0615	33.7683	34.6964
sscle_15g106160	5730.63	5591.08	5065.12	4749.08	4995.89	4769.82	5462.27	4838.26	0.175401	0.00367278	0.0288222	-	15	1375580	1377460	-	1719	protein_coding	-	HSP70	5632	5993	4683	4442	4570	5845	155.244	151.31	136.307	128.385	136.208	129.479
sscle_012310	2178.49	3502.24	2668.3	6642.51	3731.06	5153.37	2783.01	5175.65	-0.89504	0.00365512	0.0287169	sscle_012310	7	2399789	2401586	+	1798	rRNA	-	-	2141	3754	2467	6213	3413	6315	56.4228	90.6159	68.6514	171.681	97.2546	133.744
sscle_14g100240	1215.93	1099.93	1212.47	1383.46	1526.1	1288.55	1176.11	1399.37	-0.249847	0.00363017	0.0285469	-	14	1132097	1133116	+	912	protein_coding	-	-	1195	1179	1121	1294	1396	1579	62.087	56.1072	61.5008	70.4936	78.4249	65.9292
sscle_13g093530	2404.38	2418.17	2627.2	2250.52	2130.63	2137.24	2483.25	2172.8	0.19257	0.00358399	0.0282096	-	13	594900	596383	+	1407	protein_coding	-	Pkinase	2363	2592	2429	2105	1949	2619	79.5788	79.9541	86.3781	74.3308	70.971	70.8814
sscle_03g027080	666.471	645.591	593.797	814.678	773.98	735.263	635.286	774.64	-0.284314	0.00357797	0.028188	-	3	1637664	1638812	-	1044	protein_coding	-	-	655	692	549	762	708	901	29.7282	28.7677	26.3113	36.2631	34.7453	32.8636
sscle_07g061170	9324.48	9584.97	8880.99	8469.66	8426.32	8199.69	9263.48	8365.22	0.14747	0.00357323	0.0281765	-	7	2088469	2091290	+	2718	protein_coding	-	-	9164	10274	8211	7922	7708	10048	159.758	164.055	151.153	144.809	145.297	140.774
sscle_11g082770	126.172	119.416	155.75	100.498	60.1256	84.0534	133.779	81.5591	0.710375	0.00356817	0.0281623	-	11	613542	616778	+	2538	protein_coding	-	-	124	128	144	94	55	103	2.31504	2.18886	2.83884	1.84012	1.11029	1.54538
sscle_03g029060	6517.17	6208.68	6058.02	7055.2	6914.44	6883.4	6261.29	6951.01	-0.150624	0.0035667	0.0281623	-	3	2276081	2278924	-	1650	protein_coding	-	GTP_cyclohydro2	6405	6655	5601	6599	6325	8435	183.934	175.051	169.845	198.703	196.399	194.667
sscle_09g074500	307.289	240.697	267.154	175.337	215.359	195.036	271.713	195.244	0.476297	0.00349855	0.0276636	-	9	2033328	2034259	-	615	protein_coding	-	-	302	258	247	164	197	239	23.268	18.2073	20.0952	13.2489	16.4117	14.7984
sscle_05g042850	998.18	1138.18	1117.29	830.715	884.392	976.814	1084.55	897.307	0.27163	0.0034972	0.0276636	-	5	745617	747174	+	1500	protein_coding	-	-	981	1220	1033	777	809	1197	30.9889	35.2995	34.4571	25.736	27.6325	30.3874
sscle_14g101790	1038.88	1085	1028.6	861.72	939.052	856.855	1050.83	885.875	0.247738	0.0034777	0.0275494	-	14	1645384	1645949	-	240	protein_coding	-	-	1021	1163	951	806	859	1050	201.578	210.314	198.262	166.853	183.377	166.598
sscle_03g029690	1845.77	2197.06	1964.18	1680.67	1671.49	1779.81	2002.34	1710.66	0.226963	0.00346518	0.0274755	-	3	2509733	2511658	+	1650	protein_coding	-	TPR_1	1814	2355	1816	1572	1529	2181	52.0932	61.9451	55.0683	47.3346	47.4774	50.3341
sscle_16g108450	685.803	771.537	739.812	670.345	507.241	568.788	732.384	582.125	0.331809	0.00345182	0.0273948	-	16	411501	414131	+	2631	protein_coding	-	-	674	827	684	627	464	697	12.1386	13.6422	13.0078	11.8402	9.03567	10.0879
sscle_16g110230	1326.84	1204.42	1027.52	951.527	890.952	1051.07	1186.26	964.518	0.297439	0.00344695	0.0273814	-	16	1036673	1037518	+	711	protein_coding	-	-	1304	1291	950	890	815	1288	86.9032	78.8055	66.8535	62.1915	58.7288	68.9822
sscle_04g032180	208.59	241.63	223.891	291.873	326.864	290.515	224.704	303.084	-0.429469	0.00343841	0.0273389	-	4	54526	54861	-	336	protein_coding	-	-	205	259	207	273	299	356	28.9096	33.455	30.8249	40.3677	45.5927	40.3461
sscle_03g027190	719.381	703.433	719.262	784.742	998.084	853.59	714.025	878.806	-0.298938	0.00342077	0.0272274	-	3	1665059	1665970	+	615	protein_coding	-	-	707	754	665	734	913	1046	54.4718	53.2104	54.1024	59.2968	76.0605	64.766
sscle_12g087340	341.884	300.405	308.255	446.897	414.32	377.832	316.848	413.016	-0.380556	0.00342122	0.0272274	-	12	218232	219425	+	1059	protein_coding	-	NPD	336	322	285	418	379	463	15.0339	13.1965	13.4654	19.6106	18.3361	16.6485
sscle_05g047370	152.627	76.5006	63.8142	153.955	171.631	178.715	97.6472	168.1	-0.784277	0.00339834	0.0270954	-	5	2347110	2348661	+	1245	protein_coding	-	-	150	82	59	144	157	219	5.70886	2.85854	2.37112	5.7465	6.46091	6.69831
sscle_03g030690	1267.82	1182.96	1174.61	901.278	1072.42	1051.89	1208.47	1008.53	0.260126	0.00338866	0.0270465	-	3	2900567	2901823	-	1257	protein_coding	-	-	1246	1268	1086	843	981	1289	46.9689	43.7808	43.228	33.3198	39.985	39.0489
sscle_10g074960	1048.04	985.179	1112.96	1278.68	1232.03	1202.86	1048.73	1237.86	-0.239466	0.00338389	0.0270465	-	10	50132	51905	-	1662	protein_coding	-	-	1030	1056	1029	1196	1127	1474	29.3653	27.5761	30.9781	35.7529	34.7421	33.772
sscle_05g043950	155.679	169.794	158.995	213.826	219.732	245.632	161.489	226.396	-0.489156	0.00338907	0.0270465	-	5	1156920	1157756	-	837	protein_coding	-	-	153	182	147	200	201	301	8.66151	9.43726	8.78743	11.8718	12.3037	13.694
sscle_09g074150	2018.74	2019.8	1872.24	2245.18	2272.75	2233.53	1970.26	2250.49	-0.191278	0.00335754	0.0268697	-	9	1894817	1895619	-	585	protein_coding	-	RRM_1	1984	2165	1731	2100	2079	2737	160.699	160.621	148.051	178.35	182.08	178.16
sscle_10g077010	412.092	380.637	362.335	274.767	279.857	323.157	385.022	292.593	0.392854	0.0033501	0.0268351	-	10	761092	762592	+	1218	protein_coding	-	-	405	408	335	257	256	396	15.7556	14.5383	13.7616	10.4833	10.7685	12.3805
sscle_13g096280	931.024	1063.55	1055.64	830.715	842.851	870.727	1016.74	848.098	0.261083	0.0033389	0.0267703	-	13	1585014	1585196	+	183	protein_coding	-	-	915	1140	976	777	771	1067	236.918	270.367	266.851	210.95	215.857	222.026
sscle_07g057440	841.483	948.795	847.972	1138.62	1005.74	1031.49	879.416	1058.62	-0.266323	0.00332843	0.0267113	-	7	750843	752810	+	1596	protein_coding	-	MFS_1	827	1017	784	1065	920	1264	24.5528	27.6559	24.5784	33.1533	29.5337	30.1582
sscle_11g082460	4952.23	4888.58	4783.9	5690.98	5400.37	5254.56	4874.9	5448.64	-0.160088	0.00330827	0.0265743	-	11	508238	509844	-	1527	protein_coding	-	-	4867	5240	4423	5323	4940	6439	151.025	148.933	144.927	173.192	165.749	160.572
sscle_09g068990	2185.62	1763.25	2104.79	2508.18	2331.78	2306.98	2017.88	2382.31	-0.239863	0.00330282	0.0265553	-	9	168850	169778	-	735	protein_coding	-	Acetyltransf_1	2148	1890	1946	2346	2133	2827	138.476	111.603	132.472	158.581	148.685	146.463
sscle_06g049240	821.132	854.568	850.135	1045.61	980.593	976.814	841.945	1001.01	-0.249032	0.00326728	0.0262941	-	6	276852	279238	-	2274	protein_coding	-	-	807	916	786	978	897	1197	16.8155	17.4826	17.2943	21.3678	20.21	20.0445
sscle_04g034950	294.061	360.113	347.193	441.551	427.438	428.427	333.789	432.472	-0.372945	0.00326725	0.0262941	-	4	1015088	1016377	-	1233	protein_coding	-	-	289	386	321	413	391	525	11.1061	13.587	13.026	16.6417	16.2471	16.2139
sscle_05g045860	153.644	159.532	151.424	118.674	91.8281	95.4781	154.867	101.993	0.6051	0.00325778	0.0262803	-	5	1813218	1815063	+	1800	protein_coding	-	Aa_trans	151	171	140	111	84	117	3.97496	4.1231	3.89158	3.0638	2.39095	2.47516
sscle_09g072010	1468.27	1541.21	1760.84	1919.09	1972.12	1754.51	1590.11	1881.91	-0.242675	0.00325945	0.0262803	-	9	1164806	1166630	+	1650	protein_coding	-	-	1443	1652	1628	1795	1804	2150	41.4391	43.4536	49.3674	54.0494	56.0165	49.6187
sscle_06g049860	6249.56	6117.25	6300.3	6962.18	6666.29	7073.54	6222.37	6900.67	-0.149634	0.00325028	0.0262556	-	6	530077	531621	+	1362	protein_coding	-	-	6142	6557	5825	6512	6098	8668	213.678	208.943	213.988	237.546	229.39	242.344
sscle_05g045780	779.414	750.079	757.118	1011.4	839.572	922.955	762.204	924.641	-0.278945	0.00324937	0.0262556	-	5	1785699	1786857	+	1110	protein_coding	-	-	766	804	700	946	768	1131	32.6989	31.4364	31.5533	42.3427	35.4488	38.7999
sscle_12g090370	216.73	269.618	275.807	194.582	146.488	190.956	254.052	177.342	0.515753	0.00322837	0.0261276	-	12	1310064	1311594	-	1221	protein_coding	-	-	213	289	255	182	134	234	8.26593	10.2726	10.4495	7.4057	5.6228	7.29778
sscle_02g019710	42405.8	42915.9	41080.1	44418.1	47962.7	46784.3	42134	46388.4	-0.138765	0.00322439	0.02612	-	2	2767693	2769813	-	1461	protein_coding	-	-	41676	46001	37981	41546	43874	57330	1351.65	1366.52	1300.73	1412.83	1538.58	1494.25
sscle_02g018430	8906.28	9153.96	9018.36	10093.7	9702.08	10017.9	9026.2	9937.87	-0.138855	0.00322052	0.0261132	-	2	2360265	2363795	-	3303	protein_coding	-	-	8753	9812	8338	9441	8875	12276	125.567	128.928	126.306	142.01	137.665	141.527
sscle_01g007490	5099.77	5410.09	5029.43	4668.9	4734.61	4462.99	5179.76	4622.17	0.164979	0.00321699	0.0261092	-	1	2571009	2573626	+	2439	protein_coding	-	-	5012	5799	4650	4367	4331	5469	97.3704	103.191	95.3919	88.9574	90.9787	85.386
sscle_10g076460	1168.1	1102.73	1195.16	1377.04	1357.74	1317.11	1155.33	1350.63	-0.225356	0.00321323	0.0261092	-	10	580570	581948	+	1140	protein_coding	-	-	1148	1182	1105	1288	1242	1614	47.7161	45	48.4984	56.1334	55.8188	53.9125
sscle_10g080420	1646.33	1515.09	1379.04	1708.47	1691.17	2080.12	1513.49	1826.59	-0.272583	0.00321528	0.0261092	-	10	1966789	1971092	-	3108	protein_coding	-	AAA	1618	1624	1275	1598	1547	2549	24.6675	22.678	20.5258	25.545	25.5019	31.2305
sscle_12g088860	1492.69	1520.68	1074.03	1643.25	1656.19	1779.81	1362.47	1693.08	-0.312907	0.00320927	0.0261092	-	12	764752	765926	-	396	protein_coding	-	HIT	1467	1630	993	1537	1515	2181	175.535	178.646	125.465	192.836	196.011	209.725
sscle_13g092820	86.4885	94.2264	93.0173	65.217	40.4481	48.9631	91.2441	51.5427	0.825383	0.00318892	0.0259794	-	13	338833	340612	-	1392	protein_coding	-	-	85	101	86	61	37	60	2.89339	3.14907	3.09122	2.17721	1.36184	1.64136
sscle_12g087830	749.907	783.665	852.298	555.948	509.428	758.928	795.29	608.101	0.38256	0.00318138	0.0259426	-	12	410464	412337	+	1746	protein_coding	-	Ferric_reduct	737	840	788	520	466	930	20.001	20.8802	22.5815	14.7969	13.6743	20.2829
sscle_03g031350	11218.1	12791.5	11500.6	12764.4	14835.7	13079.7	11836.7	13559.9	-0.195843	0.00317452	0.0259112	-	3	3137551	3138853	-	819	protein_coding	-	-	11025	13711	10633	11939	13571	16028	637.856	726.583	649.594	724.26	848.968	745.223
sscle_16g108590	654.26	601.743	574.328	813.609	684.338	765.457	610.11	754.468	-0.306635	0.00316393	0.0258493	-	16	453391	455848	-	2409	protein_coding	-	-	643	645	531	761	626	938	12.6474	11.6204	11.0288	15.6949	13.3138	14.8271
sscle_07g055560	2370.8	2183.07	2291.9	2680.31	2750.47	2449.79	2281.92	2626.86	-0.202328	0.00315326	0.0257866	-	7	78789	79961	+	1125	protein_coding	-	CRAL_TRIO_N	2330	2340	2119	2507	2516	3002	98.1366	90.2741	94.2429	110.717	114.583	101.613
sscle_03g022450	382.585	364.777	403.436	461.865	473.352	528.802	383.599	488.006	-0.350424	0.00313738	0.0256812	-	3	68017	69107	-	1041	protein_coding	-	Aldo_ket_red	376	391	373	432	433	648	17.1145	16.3014	17.9279	20.6179	21.3108	23.7036
sscle_08g064350	432.443	444.077	342.866	523.874	510.521	537.778	406.462	524.058	-0.365373	0.00308778	0.0252992	-	8	772385	774488	-	1776	protein_coding	-	FMO-like	425	476	317	490	467	659	11.339	11.6323	8.93072	13.7077	13.4722	14.1297
sscle_07g055520	1607.67	1584.12	1502.34	1434.77	1239.68	1322	1564.71	1332.15	0.232414	0.00307875	0.0252492	-	7	70153	72583	-	2322	protein_coding	-	-	1580	1698	1389	1342	1134	1620	32.2421	31.7377	29.9302	28.7145	25.0216	26.5671
sscle_12g087360	430.408	410.491	386.13	325.016	306.094	319.076	409.01	316.729	0.368947	0.00306362	0.0251491	-	12	222612	224501	-	1614	protein_coding	-	-	423	440	357	304	280	391	12.4184	11.8318	11.0671	9.35795	8.88828	9.22495
sscle_02g015590	834.36	840.574	746.302	708.834	603.442	658.554	807.079	656.943	0.297385	0.00304835	0.0250579	-	2	1388292	1390550	+	2079	protein_coding	-	-	820	901	690	663	552	807	18.689	18.8092	16.606	15.8442	13.6034	14.7812
sscle_02g017680	5759.12	5944.66	5866.58	6346.36	6420.32	6789.55	5856.79	6518.74	-0.154848	0.0030496	0.0250579	-	2	2096879	2098327	-	1449	protein_coding	-	-	5660	6372	5424	5936	5873	8320	185.087	190.857	187.293	203.534	207.661	218.648
sscle_07g056420	2186.63	2462.95	2428.19	2635.41	2870.72	2657.88	2359.26	2721.34	-0.2055	0.00303369	0.024975	-	7	384030	385136	-	498	protein_coding	-	-	2149	2640	2245	2465	2626	3257	204.472	230.078	225.557	245.922	270.165	249.046
sscle_01g005270	1272.91	1377.01	1257.9	1102.27	1116.15	1112.28	1302.61	1110.23	0.231106	0.0030037	0.0247517	-	1	1830632	1833755	-	3075	protein_coding	-	-	1251	1476	1163	1031	1021	1363	19.277	20.8325	18.9236	16.658	17.0116	16.8788
sscle_16g108670	6067.43	5494.99	5473.96	4684.93	5414.58	4708.62	5678.79	4936.04	0.202624	0.00297051	0.0245017	-	16	468414	468858	-	387	protein_coding	-	-	5963	5890	5061	4382	4953	5770	730.099	660.548	654.328	562.564	655.724	567.748
sscle_12g090160	1755.21	1554.27	1609.42	2016.38	1940.42	1798.58	1639.63	1918.46	-0.225811	0.00296243	0.0244585	-	12	1216854	1217795	+	942	protein_coding	-	-	1725	1666	1488	1886	1775	2204	86.7693	76.7581	79.0355	99.4721	96.5408	89.0946
sscle_13g096260	1308.52	1652.23	1305.49	1000.71	1029.79	1335.88	1422.08	1122.12	0.340184	0.00295408	0.024413	-	13	1574996	1577867	+	2532	protein_coding	-	Zn_clus	1286	1771	1207	936	942	1637	24.0661	30.3567	23.8514	18.3663	19.0612	24.6193
sscle_06g049140	1207.79	1137.25	981.008	1337.48	1229.84	1484.4	1108.68	1350.57	-0.285607	0.00292076	0.0241609	-	6	218939	221063	-	1902	protein_coding	-	-	1187	1219	907	1251	1125	1819	29.5711	27.8159	23.8598	32.6781	30.3044	36.4177
sscle_01g008920	3238.74	3159.85	3320.5	3764.41	3543.04	3635.51	3239.7	3647.65	-0.171327	0.00291037	0.0240981	-	1	3041672	3043199	-	1422	protein_coding	-	-	3183	3387	3070	3521	3241	4455	106.063	103.375	108.021	123.02	116.773	119.3
sscle_11g086320	1421.46	1471.24	1436.36	1288.3	1261.54	1140.84	1443.02	1230.23	0.232025	0.00289931	0.0240297	-	11	1922504	1923145	-	642	protein_coding	-	-	1397	1577	1328	1205	1154	1398	103.107	106.61	103.498	93.2529	92.0946	82.9207
sscle_10g078980	3613.19	3812.9	3457.87	4040.25	4110.4	4125.96	3627.99	4092.2	-0.173412	0.00288963	0.0239725	-	10	1422990	1426790	-	3492	protein_coding	-	Pkinase	3551	4087	3197	3779	3760	5056	48.1842	50.7961	45.8077	53.7667	55.1667	55.1345
sscle_06g049130	405.987	345.186	386.13	514.252	493.03	453.725	379.101	487.002	-0.360648	0.00286473	0.0237889	-	6	213208	215499	-	2010	protein_coding	-	p450	399	370	357	481	451	556	9.40599	7.98924	8.88674	11.8894	11.4959	10.5334
sscle_04g038260	1426.55	1366.75	1315.22	1572.69	1656.19	1554.58	1369.51	1594.49	-0.218645	0.00286144	0.0237845	-	4	2146158	2148238	-	1737	protein_coding	-	MFS_1	1402	1465	1216	1471	1515	1905	38.2451	36.6048	35.0271	42.0749	44.6865	41.7624
sscle_14g099800	6537.52	6578.12	6285.16	5277.23	6109.85	5722.16	6466.93	5703.08	0.181458	0.00284465	0.0236678	-	14	994678	996431	+	1452	protein_coding	-	-	6425	7051	5811	4936	5589	7012	209.669	210.758	200.242	168.896	197.211	183.893
sscle_12g091840	2602.8	2959.27	2560.14	3442.6	3084.99	2974.51	2707.4	3167.37	-0.225331	0.00283249	0.0235895	-	12	1796657	1801972	+	4788	protein_coding	-	NB-ARC	2558	3172	2367	3220	2822	3645	25.3148	28.7527	24.7351	33.4128	30.1972	28.9891
sscle_16g110710	4868.8	5006.13	4736.31	4177.1	4619.83	4068.84	4870.41	4288.59	0.184297	0.00282381	0.0235399	-	16	1185192	1186083	+	837	protein_coding	-	-	4785	5366	4379	3907	4226	4986	270.885	278.244	261.77	231.915	258.683	226.839
sscle_03g027180	3446.31	3426.67	3149.61	3895.91	3825.08	3655.91	3340.86	3792.3	-0.182094	0.00282248	0.0235399	-	3	1662941	1664269	-	1176	protein_coding	-	-	3387	3673	2912	3644	3499	4480	136.47	135.554	123.895	153.951	152.44	145.065
sscle_05g047890	1834.57	1864.94	1693.78	1638.98	1433.17	1531.73	1797.76	1534.63	0.228676	0.0028164	0.0235238	-	5	2579280	2585541	+	6192	protein_coding	-	HATPase_c	1803	1999	1566	1533	1311	1877	13.7973	14.0114	12.6541	12.3005	10.8476	11.5431
sscle_12g091530	3724.09	3592.73	3967.3	3222.36	3342.98	3385.8	3761.37	3317.05	0.180723	0.00278887	0.0233164	-	12	1712194	1713963	-	1662	protein_coding	-	AA_permease	3660	3851	3668	3014	3058	4149	104.346	100.564	110.425	90.0996	94.2692	95.0612
sscle_05g044240	4369.2	4785.02	4962.37	3118.66	2965.83	4085.16	4705.53	3389.88	0.472678	0.00277847	0.0232521	-	5	1277523	1279020	-	1230	protein_coding	-	-	4294	5129	4588	2917	2713	5006	165.419	180.979	186.633	117.826	113.008	154.98
sscle_02g014330	277.781	248.161	192.524	126.157	174.911	179.531	239.489	160.2	0.578159	0.00275515	0.0231002	-	2	937621	937837	-	162	protein_coding	-	-	273	266	178	118	160	220	79.8501	71.2634	54.9763	36.1891	50.6021	51.7128
sscle_02g019560	178.065	216.441	122.22	273.698	233.943	266.033	172.242	257.891	-0.579055	0.00275763	0.0231002	-	2	2725741	2726442	-	702	protein_coding	-	p450	175	232	113	256	214	326	11.8121	14.3434	8.054	18.1181	15.6185	17.6836
sscle_02g018050	1222.03	1344.36	1297.92	1491.44	1508.61	1507.25	1288.1	1502.43	-0.221807	0.00273882	0.0229874	-	2	2222397	2223050	-	654	protein_coding	-	-	1201	1441	1200	1395	1380	1847	87.0148	95.6282	91.8065	105.976	108.11	107.542
sscle_02g018200	259.466	279.88	290.95	172.13	210.986	214.622	276.765	199.246	0.471442	0.00270083	0.0226907	-	2	2286897	2293260	-	6312	protein_coding	-	AMP-binding	255	300	269	161	193	263	1.91426	2.06279	2.13234	1.26727	1.56658	1.58664
sscle_14g098360	730.574	673.579	737.649	894.863	888.765	816.052	713.934	866.56	-0.278819	0.00269746	0.0226845	-	14	458163	459074	-	912	protein_coding	-	-	718	722	682	837	813	1000	37.3042	34.3591	37.4162	45.5975	45.673	41.7538
sscle_09g072670	533.176	482.327	493.208	686.382	626.399	581.845	502.904	631.542	-0.327008	0.00268924	0.0226375	-	9	1370817	1372548	-	1623	protein_coding	-	Aa_trans	524	517	456	642	573	713	15.2982	13.8252	14.0578	19.6529	18.0884	16.7287
sscle_05g044100	2110.32	2142.02	2145.89	2440.83	2858.7	2271.07	2132.74	2523.53	-0.241553	0.00268281	0.0226055	-	5	1217453	1218158	-	291	protein_coding	-	-	2074	2296	1984	2283	2615	2783	337.71	342.436	341.129	389.784	460.407	364.176
sscle_07g057550	3558.24	3637.51	3323.75	4008.17	3942.05	3926.03	3506.5	3958.75	-0.174549	0.00266919	0.0225128	-	7	788962	790575	-	1455	protein_coding	-	LAG1	3497	3899	3073	3749	3606	4811	113.883	116.303	105.674	128.016	126.977	125.911
sscle_10g075780	883.201	892.818	843.646	1019.95	1063.68	1030.67	873.222	1038.1	-0.248852	0.00266138	0.022469	-	10	338483	339724	+	1242	protein_coding	-	adh_short	868	957	780	954	973	1263	33.1151	33.4418	31.4227	38.1625	40.1379	38.7233
sscle_01g004440	121.084	136.208	126.547	59.8713	97.2941	75.8928	127.946	77.6861	0.722067	0.00264122	0.0223581	-	1	1515873	1516834	-	789	protein_coding	-	-	119	146	117	56	89	93	7.14657	8.03111	7.41957	3.52632	5.77932	4.48845
sscle_05g044820	1098.91	1465.64	1062.13	932.282	960.916	993.135	1208.89	962.111	0.330134	0.00264501	0.0223581	-	5	1463950	1466165	-	1953	protein_coding	-	-	1080	1571	982	872	879	1217	26.2029	34.9119	25.1582	22.1832	23.0595	23.729
sscle_02g016970	1551.71	1477.77	1681.88	1332.14	1309.64	1370.97	1570.45	1337.58	0.230272	0.00264565	0.0223581	-	2	1850206	1850643	-	315	protein_coding	-	-	1525	1584	1555	1246	1198	1680	229.397	218.245	246.996	196.525	194.854	203.09
sscle_01g005440	989.022	908.678	903.133	1154.66	1247.33	1012.72	933.611	1138.24	-0.283867	0.00256309	0.0217244	-	1	1881631	1882821	+	1134	protein_coding	-	Myb_DNA-binding	972	974	835	1080	1141	1241	40.6145	37.2774	36.842	47.3174	51.5509	41.6725
sscle_05g045440	617.63	625.066	552.696	754.807	777.26	691.196	598.464	741.087	-0.305801	0.00254632	0.0216036	-	5	1673366	1674904	+	1164	protein_coding	-	-	607	670	511	706	711	847	24.7095	24.9817	21.9653	30.1344	31.2954	27.709
sscle_12g090920	4372.25	4525.67	4547.03	4934.04	4992.61	5067.68	4481.65	4998.11	-0.157535	0.00254026	0.0215734	-	12	1506763	1509670	-	2859	protein_coding	-	-	4297	4851	4204	4615	4567	6210	71.2162	73.6406	73.573	80.1988	81.8428	82.7119
sscle_09g071330	2838.86	2660.73	2782.95	3258.71	3129.81	3028.37	2760.85	3138.96	-0.184895	0.00253582	0.021557	-	9	922297	923141	+	681	protein_coding	-	ESCRT-III	2790	2852	2573	3048	2863	3711	194.127	181.762	189.044	222.371	215.396	207.508
sscle_02g012690	1214.91	1270.66	1397.42	1467.92	1581.85	1530.1	1294.33	1526.62	-0.238655	0.00252848	0.0215159	-	2	396703	398008	+	1200	protein_coding	-	-	1194	1362	1292	1373	1447	1875	47.1467	49.2602	53.8706	56.846	61.7804	59.4992
sscle_15g103590	36356.7	36189.5	37580.1	34335.1	33649.5	31600.8	36708.8	33195.2	0.145239	0.00251131	0.0213909	-	15	541154	541771	+	411	protein_coding	-	Histone	35731	38791	34745	32115	30781	38724	4119.37	4096.27	4229.81	3882.19	3837.11	3587.81
sscle_13g094480	2140.85	2109.37	2034.48	1773.69	1904.34	1786.34	2094.9	1821.46	0.202449	0.00249965	0.0213127	-	13	975122	977462	-	2289	protein_coding	-	WD40	2104	2261	1881	1659	1742	2189	43.554	42.8701	41.1162	36.009	38.9911	36.4159
sscle_07g060430	1571.04	1406.87	1457.99	1291.51	1254.98	1232.24	1478.63	1259.58	0.231561	0.00247647	0.021136	-	7	1845428	1848945	+	3321	protein_coding	-	DNA_pol_B	1544	1508	1348	1208	1148	1510	22.0296	19.7075	20.3091	18.0721	17.7107	17.3141
sscle_08g066170	1547.64	1709.14	1681.88	1406.98	1475.81	1325.27	1646.22	1402.68	0.232331	0.00245785	0.0209979	-	8	1400507	1401402	-	729	protein_coding	-	-	1521	1832	1555	1316	1350	1624	98.862	109.068	106.727	89.6889	94.8789	84.83
sscle_09g069020	122.101	104.489	134.118	206.342	168.352	169.739	120.236	181.478	-0.594945	0.00244861	0.0209398	-	9	176317	178165	+	1689	protein_coding	-	-	120	112	124	193	154	208	3.36651	2.87798	3.67335	5.67725	4.67148	4.68948
sscle_08g062930	145.504	125.946	177.382	107.982	56.846	98.7423	149.611	87.8568	0.761516	0.0024416	0.0209005	-	8	289400	291040	+	1581	protein_coding	-	MatE	143	135	164	101	52	121	4.2858	3.70597	5.19018	3.17395	1.68514	2.91437
sscle_09g074280	1053.13	1026.23	1028.6	820.024	885.486	896.841	1035.98	867.45	0.255233	0.00243815	0.0208918	-	9	1949690	1952578	+	2889	protein_coding	-	-	1035	1100	951	767	810	1099	16.9754	16.5251	16.4704	13.1904	14.3648	14.4857
sscle_08g068080	8983.62	8560.61	8751.2	9708.78	10003.8	9459.67	8765.14	9724.08	-0.149628	0.00241093	0.0206866	-	8	2088096	2090148	+	1920	protein_coding	-	HMGL-like	8829	9176	8091	9081	9151	11592	217.89	207.421	210.849	234.987	244.192	229.905
sscle_01g004630	2876.51	2663.53	3139.88	3426.57	3651.26	3109.97	2893.3	3395.93	-0.230777	0.00241179	0.0206866	-	1	1594916	1596255	+	1281	protein_coding	-	Aminotran_1_2	2827	2855	2903	3205	3340	3811	104.569	96.729	113.388	124.305	133.586	113.287
sscle_13g093570	6361.49	6475.5	6976.3	5491.06	5257.16	6342.36	6604.43	5696.86	0.212428	0.00240546	0.0206735	-	13	611110	612678	+	1569	protein_coding	-	GHMP_kinases	6252	6941	6450	5136	4809	7772	188.809	191.999	205.687	162.634	157.035	188.626
sscle_10g079000	1790.82	1925.58	1952.28	2290.08	2173.27	2097.25	1889.56	2186.87	-0.210181	0.00239604	0.0206132	-	10	1430815	1432392	-	1527	protein_coding	-	MFS_1	1760	2064	1805	2142	1988	2570	54.6137	58.6639	59.1437	69.6933	66.7023	64.0892
sscle_12g089590	23562.5	21549.9	23692.4	21227.6	20828.6	18618.2	22934.9	20224.8	0.181554	0.00239043	0.0205854	-	12	991133	991755	-	420	protein_coding	-	Histone	23157	23099	21905	19855	19053	22815	2612.53	2386.95	2609.54	2348.72	2324.22	2068.53
sscle_10g077920	984.952	1156.84	1079.43	921.591	921.561	799.731	1073.74	880.961	0.288002	0.00238577	0.0205659	-	10	1038235	1041677	+	2526	protein_coding	-	DUF323	968	1240	998	862	843	980	18.1581	21.3053	19.7682	16.9545	17.0985	14.7735
sscle_10g080230	2454.24	2563.7	2351.39	2014.24	1835.47	2330.64	2456.45	2060.12	0.252417	0.00236498	0.0204072	-	10	1894081	1895290	+	879	protein_coding	-	-	2412	2748	2174	1884	1679	2856	130.022	135.684	123.749	106.488	97.8645	123.726
sscle_06g050840	5262.57	5337.32	4908.29	5986.06	5566.53	5944.94	5169.39	5832.51	-0.174099	0.00236455	0.0204072	-	6	856498	858163	+	1506	protein_coding	-	MFS_1	5172	5721	4538	5599	5092	7285	162.728	164.872	150.768	184.712	173.231	184.202
sscle_03g022320	1750.12	1690.48	1463.4	1823.94	2077.06	1935.68	1634.67	1945.56	-0.25047	0.00233046	0.0201497	-	3	31409	32170	+	762	protein_coding	-	-	1720	1812	1353	1706	1900	2372	106.955	103.206	88.8409	111.233	127.75	118.536
sscle_01g009040	12625.3	13594.7	12105.2	11074.1	11191	11810.7	12775.1	11358.6	0.169499	0.00232273	0.0201231	-	1	3085814	3087730	+	1863	protein_coding	-	bZIP_1	12408	14572	11192	10358	10237	14473	315.585	339.474	300.583	276.232	281.529	295.826
sscle_04g037760	1062.28	1135.38	1029.68	1373.83	1223.28	1251.01	1075.78	1282.71	-0.252743	0.00232504	0.0201231	-	4	1996472	2001624	+	5067	protein_coding	-	-	1044	1217	952	1285	1119	1533	9.76287	10.4241	9.40061	12.5998	11.3147	11.5208
sscle_13g096290	1794.89	1695.14	1781.39	2043.11	1975.4	2043.39	1757.14	2020.63	-0.20217	0.00228869	0.0198484	-	13	1586661	1587771	+	966	protein_coding	-	DUF125	1764	1817	1647	1911	1807	2504	86.5265	81.6352	85.3074	98.2866	95.8395	98.707
sscle_05g044620	314.411	337.722	298.521	436.205	458.047	368.856	316.885	421.036	-0.405755	0.00228147	0.0198058	-	5	1389830	1391083	-	1146	protein_coding	-	-	309	362	276	408	419	452	12.7762	13.7096	12.0502	17.6883	18.7324	15.0191
sscle_10g075890	4335.62	4590.04	4700.62	3851.01	3799.94	4264.69	4542.09	3971.88	0.192655	0.00227739	0.0197903	-	10	389497	392485	+	2802	protein_coding	-	Fungal_trans	4261	4920	4346	3602	3476	5226	72.0562	76.2074	77.6054	63.8684	63.5587	71.0219
sscle_05g047840	2396.24	2123.36	2527.69	2079.46	1977.58	1952.81	2349.1	2003.29	0.229438	0.00225455	0.0196116	-	5	2559944	2562614	-	2505	protein_coding	-	TBC	2355	2276	2337	1945	1809	2393	44.5462	39.4334	46.679	38.5765	36.9994	36.3769
sscle_15g104550	1661.6	1526.28	1427.71	1927.64	1843.12	1700.65	1538.53	1823.81	-0.244119	0.00223462	0.0194579	-	15	847903	848253	-	351	protein_coding	-	-	1633	1636	1320	1803	1686	2084	220.448	202.291	188.164	255.211	246.101	226.09
sscle_07g059500	586.087	547.633	500.779	694.935	626.399	731.183	544.833	684.172	-0.329664	0.00223159	0.0194513	-	7	1531554	1536141	-	4110	protein_coding	-	SNF2_N	576	587	463	650	573	896	6.64062	6.19864	5.6365	7.85746	7.14293	8.30151
sscle_14g097570	216.73	285.478	240.115	336.776	348.728	328.869	247.441	338.125	-0.447895	0.00220409	0.019231	-	14	203001	204440	-	1440	protein_coding	-	MFS_1	213	306	222	315	319	403	7.00882	9.22272	7.71366	10.8682	11.3499	10.657
sscle_05g044170	76.3134	98.8911	143.852	54.5257	69.9643	47.331	106.352	57.2737	0.897142	0.00219053	0.0191321	-	5	1234595	1236062	-	1224	protein_coding	-	-	75	106	133	51	64	58	2.90341	3.75858	5.43676	2.07014	2.67893	1.80442
sscle_06g050930	891.341	954.392	863.114	1115.1	1159.88	1005.38	902.949	1093.45	-0.273748	0.00217608	0.0190252	-	6	885578	886096	+	387	protein_coding	-	-	876	1023	798	1043	1061	1232	107.256	114.727	103.172	133.901	140.465	121.225
sscle_15g103390	11349.3	11877.2	11427.1	13419.7	12896.4	12307.7	11551.2	12874.6	-0.156192	0.00215884	0.0188937	-	15	444919	448298	+	3210	protein_coding	-	-	11154	12731	10565	12552	11797	15082	164.647	172.13	164.678	194.276	188.291	178.914
sscle_02g015820	1152.84	1207.22	1212.47	985.739	1056.02	970.286	1190.84	1004.02	0.247201	0.00215653	0.0188927	-	2	1460274	1462145	-	1872	protein_coding	-	-	1133	1294	1121	922	966	1189	28.6782	30.0005	29.9619	24.4701	26.4384	24.1862
sscle_03g027730	3830.93	4057.33	4034.36	4631.48	4317.02	4505.42	3974.21	4484.64	-0.174378	0.0021319	0.0187261	-	3	1856786	1859071	-	2181	protein_coding	-	Usp	3765	4349	3730	4332	3949	5521	81.7969	86.5433	85.5704	98.6832	92.7673	96.3946
sscle_12g091420	940.181	860.166	786.321	1016.74	1028.69	1096.77	862.223	1047.4	-0.28117	0.00213534	0.0187261	-	12	1654883	1655541	+	405	protein_coding	-	-	924	922	727	951	941	1344	108.105	98.8043	89.8151	116.664	119.041	126.367
sscle_16g109240	285.921	235.1	320.153	363.505	364.033	415.37	280.391	380.969	-0.446797	0.00213486	0.0187261	-	16	666151	666567	+	417	protein_coding	-	-	281	252	296	340	333	509	31.9299	26.228	35.5161	40.5092	40.914	46.4807
sscle_02g021370	500.616	545.767	555.941	450.104	411.04	397.417	534.108	419.521	0.349903	0.00211169	0.0185756	-	2	3364791	3367157	+	2196	protein_coding	-	AAA	492	585	514	421	376	487	10.616	11.5617	11.7112	9.5249	8.77241	8.44476
sscle_12g089680	796.712	789.263	788.484	992.154	965.289	903.37	791.486	953.604	-0.267512	0.00209879	0.0184809	-	12	1050650	1052716	-	2019	protein_coding	-	CUE	783	846	729	928	883	1107	18.3761	18.1859	18.066	22.8361	22.4072	20.8786
sscle_07g057180	572.859	507.516	659.774	721.663	742.277	730.367	580.05	731.436	-0.336328	0.00208834	0.0184077	-	7	675037	676683	+	1470	protein_coding	-	-	563	544	610	675	679	895	18.1476	16.0613	20.7626	22.8138	23.6655	23.1844
sscle_04g040070	491.458	557.895	504.024	407.339	397.922	413.738	517.793	406.333	0.349918	0.00208507	0.0183978	-	4	2789947	2791454	+	1446	protein_coding	-	-	483	598	466	381	364	507	15.8273	17.9487	16.1246	13.0908	12.8972	13.3515
sscle_01g002230	949.339	914.276	953.968	1140.76	1062.58	1150.63	939.194	1117.99	-0.252539	0.00207383	0.0183174	-	1	721333	723415	-	1986	protein_coding	-	-	933	980	882	1067	972	1410	22.2603	21.4164	22.2208	26.6929	25.0755	27.0353
sscle_07g058000	1362.45	1329.43	1287.1	1477.54	1544.68	1654.14	1326.33	1558.79	-0.234011	0.00203036	0.0179518	-	7	968386	970207	+	1773	protein_coding	-	-	1339	1425	1190	1382	1413	2027	35.7849	34.8824	33.5821	38.7266	40.8316	43.5347
sscle_11g084130	188.24	185.654	161.158	260.868	236.129	257.056	178.351	251.351	-0.494446	0.00202772	0.017947	-	11	1058958	1059950	+	852	protein_coding	-	BTB	185	199	149	244	216	315	10.2887	10.1371	8.75018	14.2286	12.9891	14.0787
sscle_10g080580	2755.42	2725.1	2923.56	2430.13	2590.87	1988.72	2801.36	2336.57	0.263154	0.00201059	0.0178137	-	10	2027485	2027759	+	222	protein_coding	-	-	2708	2921	2703	2273	2370	2437	577.994	571.056	609.205	508.694	546.964	418.016
sscle_05g044320	12589.7	12438.8	12744.5	11329.6	11499.3	11492.5	12591	11440.4	0.13817	0.00200324	0.0177669	-	5	1299285	1300937	+	1443	protein_coding	-	-	12373	13333	11783	10597	10519	14083	406.29	401.016	408.564	364.861	373.484	371.638
sscle_04g033210	506.721	497.254	501.861	399.855	404.481	381.912	501.945	395.416	0.345311	0.00199372	0.0177007	-	4	408411	409502	+	921	protein_coding	-	-	498	533	464	374	370	468	25.6211	25.117	25.2074	20.1754	20.5829	19.3498
sscle_01g003150	3385.26	3793.31	3507.62	3016.02	2800.76	3324.6	3562.06	3047.12	0.224459	0.00199059	0.0176911	-	1	1054062	1057377	+	3225	protein_coding	-	Amino_oxidase	3327	4066	3243	2821	2562	4074	48.8822	54.7189	50.3138	43.4594	40.7017	48.1041
sscle_05g046340	1185.4	1199.75	1275.2	1531	1367.58	1429.72	1220.12	1442.77	-0.242108	0.00198316	0.0176434	-	5	1990189	1992907	-	2550	protein_coding	-	ABC_tran	1165	1286	1179	1432	1251	1752	21.6478	21.8877	23.1336	27.9006	25.1351	26.1628
sscle_13g096840	424.303	357.314	391.538	284.389	306.094	294.595	391.052	295.026	0.405909	0.00197477	0.0175869	-	13	1775596	1776756	+	1161	protein_coding	-	-	417	383	362	266	280	361	17.0189	14.3175	15.6008	11.3831	12.3563	11.8404
sscle_08g063490	696.996	710.896	759.281	848.89	935.772	856.855	722.391	880.506	-0.285274	0.00196814	0.017546	-	8	516153	517369	+	1077	protein_coding	-	-	685	762	702	794	856	1050	30.1372	30.7071	32.6131	36.6282	40.7213	37.1248
sscle_06g051810	3666.1	3927.65	4225.8	3191.36	3357.19	3626.54	3939.85	3391.69	0.215237	0.00196026	0.0174939	-	6	1189650	1191046	+	1107	protein_coding	-	-	3603	4210	3907	2985	3071	4444	154.221	165.057	176.59	133.97	142.133	152.868
sscle_07g058180	43282.9	41519.3	41374.3	39076.7	36599	38484.2	42058.9	38053.3	0.144357	0.0019338	0.0172757	-	7	1027674	1028453	-	639	protein_coding	-	-	42538	44504	38253	36550	33479	47159	3154.31	3022.72	2995.26	2841.82	2684.32	2810.31
sscle_09g072460	2017.73	1950.77	1940.38	1671.05	1502.05	1816.53	1969.63	1663.21	0.242272	0.00192139	0.0171826	-	9	1309175	1310415	+	1116	protein_coding	-	-	1983	2091	1794	1563	1374	2226	84.195	81.3186	80.4319	69.5833	63.0792	75.9542
sscle_07g056780	275.746	147.404	170.892	138.987	113.692	106.903	198.014	119.861	0.72602	0.00191462	0.0171399	-	7	521673	522750	+	1020	protein_coding	-	RTA1	271	158	158	130	104	131	12.5892	6.7229	7.75045	6.33219	5.22392	4.8906
sscle_02g020590	2854.12	2442.42	2842.44	2383.09	2303.36	2277.6	2712.99	2321.35	0.224629	0.0019014	0.0170435	-	2	3063227	3063830	+	489	protein_coding	-	-	2805	2618	2628	2229	2107	2791	271.801	232.36	268.897	226.471	220.759	217.341
sscle_14g102070	31.5429	50.3785	27.0399	79.1157	69.9643	72.6286	36.3204	73.9029	-1.01686	0.00190187	0.0170435	-	14	1766200	1767301	-	945	protein_coding	-	-	31	54	25	74	64	89	1.55438	2.48006	1.32367	3.89055	3.46986	3.58632
sscle_01g008970	945.269	1013.17	1321.71	858.512	841.758	878.072	1093.38	859.447	0.345968	0.0018811	0.0168926	-	1	3058240	3058994	+	645	protein_coding	-	-	929	1086	1222	803	770	1076	68.247	73.0752	94.7942	61.8538	61.1638	63.5248
sscle_02g017500	185.187	206.179	187.116	129.365	101.667	147.705	192.827	126.246	0.60538	0.00186181	0.0167369	-	2	2032049	2033998	-	1950	protein_coding	-	RPE65	182	221	173	121	93	181	4.42247	4.91878	4.43896	3.08291	2.4435	3.53455
sscle_01g003270	3788.2	3859.55	3839.67	4270.11	4412.12	4220.62	3829.14	4300.95	-0.167314	0.00185635	0.0167052	-	1	1105311	1106961	+	1236	protein_coding	-	Pkinase	3723	4137	3550	3994	4036	5172	142.726	145.267	143.708	160.546	167.3	159.342
sscle_04g034030	106.839	114.751	102.752	169.992	143.208	187.692	108.114	166.964	-0.629453	0.00182765	0.0164642	-	4	683966	685715	+	1587	protein_coding	-	p450	105	123	95	159	131	230	3.13502	3.36378	2.99514	4.97772	4.2292	5.51876
sscle_02g016500	2928.4	2685.92	2614.22	3449.02	3148.39	2996.54	2742.85	3197.98	-0.220771	0.00182389	0.0164475	-	2	1719074	1720090	-	1017	protein_coding	-	-	2878	2879	2417	3226	2880	3672	134.09	122.863	118.912	157.599	145.089	137.49
sscle_10g079900	2460.34	2619.68	2507.14	3026.71	2817.16	2843.94	2529.06	2895.94	-0.194954	0.00182028	0.0164322	-	10	1783758	1784467	-	600	protein_coding	-	-	2418	2808	2318	2831	2577	3485	190.956	203.117	193.3	234.422	220.053	221.178
sscle_08g062600	2005.52	1936.77	2180.5	1649.67	1789.56	1786.34	2040.93	1741.85	0.227641	0.00180843	0.0163423	-	8	180957	182270	+	918	protein_coding	-	-	1971	2076	2016	1543	1637	2189	101.735	98.1487	109.88	83.5091	91.3628	90.8017
sscle_11g085980	8351.74	7670.59	7843.74	6799.67	7353.9	7024.58	7955.36	7059.38	0.172395	0.0018039	0.0163186	-	11	1803374	1805056	-	1566	protein_coding	-	RRM_1	8208	8222	7252	6360	6727	8608	248.355	227.869	231.705	201.779	220.086	209.315
sscle_06g049530	61388.5	66307.4	55643.8	48892.4	48509.3	58780.2	61113.3	52060.7	0.231238	0.00179797	0.016282	-	6	406622	409517	+	2166	protein_coding	-	HATPase_c	60332	71074	51446	45731	44374	72030	1319.83	1424.14	1188.4	1048.97	1049.62	1266.33
sscle_09g070030	391.742	484.193	502.943	628.649	616.56	548.387	459.626	597.865	-0.377766	0.00179215	0.0162465	-	9	490033	490436	+	222	protein_coding	-	-	385	519	465	588	564	672	82.1742	101.465	104.802	131.594	130.164	115.268
sscle_13g094130	13938.9	14938.2	14525.8	12831.7	11479.6	13620.7	14467.6	12644	0.194106	0.00178185	0.0161809	-	13	837193	839538	+	2346	protein_coding	-	-	13699	16012	13430	12002	10501	16691	276.687	296.222	286.43	254.177	229.333	270.923
sscle_02g017180	5379.59	5393.3	5300.91	4554.5	4603.43	5036.67	5357.93	4731.53	0.178681	0.00178304	0.0161809	-	2	1925121	1926083	-	906	protein_coding	-	-	5287	5781	4901	4260	4211	6172	276.509	276.933	270.662	233.61	238.133	259.411
sscle_02g019730	10325.7	9991.73	9745.19	11099.7	11125.4	11075.5	10020.9	11100.2	-0.147515	0.00177963	0.0161809	-	2	2774041	2776477	+	2106	protein_coding	-	SIS	10148	10710	9010	10382	10177	13572	228.323	220.715	214.061	244.925	247.585	245.401
sscle_12g091490	147.539	168.861	95.1805	65.217	81.9894	88.9497	137.194	78.7187	0.800496	0.00174443	0.0158807	-	12	1685268	1688364	+	2814	protein_coding	-	Fungal_trans	145	181	88	61	75	109	2.44158	2.79161	1.56469	1.077	1.36553	1.475
sscle_04g040010	342.902	364.777	374.233	470.418	479.911	447.197	360.637	465.842	-0.368283	0.00173029	0.0157687	-	4	2766028	2767584	-	1290	protein_coding	-	DUF202	337	391	346	440	439	548	12.3785	13.1549	13.4201	16.9462	17.4357	16.1764
sscle_16g108150	533.176	488.858	552.696	423.376	390.27	415.37	524.91	409.672	0.35609	0.00172527	0.0157498	-	16	294447	295124	+	540	protein_coding	-	-	524	524	511	396	357	509	45.9796	42.1151	47.3475	36.4344	33.8718	35.8934
sscle_16g108090	1523.22	1532.81	1434.2	1141.83	1104.12	1411.77	1496.74	1219.24	0.293454	0.00172638	0.0157498	-	16	273929	275941	-	1905	protein_coding	-	MFS_1	1497	1643	1326	1068	1010	1730	37.2353	37.432	34.8272	27.854	27.1638	34.5813
sscle_01g001920	394.795	486.059	506.187	374.196	342.169	325.605	462.347	347.323	0.414262	0.00171421	0.0156871	-	1	641537	643335	+	1746	protein_coding	-	AMP-binding	388	521	468	350	313	399	10.5297	12.9507	13.4113	9.95943	9.18467	8.70201
sscle_03g028270	2461.36	2594.49	2395.74	1848.53	2053.01	2333.09	2483.86	2078.21	0.255978	0.00171586	0.0156871	-	3	2025014	2026034	+	735	protein_coding	-	-	2419	2781	2215	1729	1878	2859	155.947	164.215	150.784	116.874	130.91	148.121
sscle_14g101560	427.355	417.955	491.045	341.053	284.23	368.039	445.452	331.107	0.423527	0.00170105	0.0155848	-	14	1569861	1572829	+	2844	protein_coding	-	-	420	448	454	319	260	451	6.99757	6.83673	7.98723	5.57278	4.6839	6.03862
sscle_16g109720	897.446	822.848	877.175	1116.17	1001.36	1023.33	865.823	1046.96	-0.274151	0.00169551	0.0155507	-	16	855218	857436	+	1899	protein_coding	-	HSP70	882	882	811	1044	916	1254	22.0075	20.1578	21.3681	27.314	24.7135	25.1457
sscle_01g004930	613.56	510.315	632.734	438.344	441.65	478.206	585.536	452.733	0.368148	0.00168729	0.0155014	-	1	1724981	1726240	-	1260	protein_coding	-	-	603	547	585	410	404	586	22.6764	18.8416	23.2303	16.1668	16.4276	17.71
sscle_09g071970	2586.52	2517.06	2445.49	2009.97	2277.12	2218.03	2516.35	2168.37	0.21452	0.00168834	0.0155014	-	9	1118671	1120513	+	1791	protein_coding	-	DEAD	2542	2698	2261	1880	2083	2718	67.2524	65.3802	63.1648	52.1522	59.5878	57.7889
sscle_05g043930	9978.74	9990.8	10051.3	8412.99	9163.14	9218.94	10006.9	8931.69	0.163778	0.00168041	0.0154615	-	5	1151859	1154095	-	2079	protein_coding	-	-	9807	10709	9293	7869	8382	11297	223.516	223.56	223.651	188.051	206.565	206.919
sscle_02g020130	1761.31	1810.83	1705.68	1874.19	2180.92	2169.07	1759.27	2074.72	-0.238242	0.001675	0.0154283	-	2	2920223	2921486	-	840	protein_coding	-	-	1731	1941	1577	1753	1995	2658	97.644	100.287	93.9339	103.684	121.682	120.494
sscle_12g090660	1345.15	1344.36	1263.31	1204.91	1061.49	1020.07	1317.61	1095.49	0.268059	0.00166371	0.0153407	-	12	1420649	1421592	+	882	protein_coding	-	adh_short	1322	1441	1168	1127	971	1250	71.0216	70.908	66.2589	63.4842	56.4045	53.9675
sscle_04g033270	37143.3	38357.6	36827.3	40412.1	41066.9	42120.5	37442.7	41199.8	-0.137972	0.00166201	0.0153407	-	4	439104	441335	+	2007	protein_coding	-	HSP70	36504	41115	34049	37799	37566	51615	861.829	889.105	848.843	935.715	958.983	979.308
sscle_03g031850	426.338	440.345	404.517	317.532	315.933	338.662	423.733	324.042	0.386017	0.00165511	0.0152943	-	3	3299369	3300870	-	1182	protein_coding	-	-	419	472	374	297	289	415	16.7967	17.331	15.8316	12.4839	12.5269	13.3697
sscle_16g111240	176.03	147.404	161.158	86.5996	114.785	106.903	161.53	102.763	0.65061	0.00164354	0.0152037	-	16	1399647	1400488	+	792	protein_coding	-	-	173	158	149	81	105	131	10.3502	8.65828	9.41307	5.08125	6.79247	6.2985
sscle_10g078190	1150.81	1190.42	986.416	905.554	744.464	978.446	1109.22	876.155	0.338813	0.00164247	0.0152037	-	10	1137386	1139111	+	1674	protein_coding	-	GATase	1131	1276	912	847	681	1199	32.0136	33.0823	27.259	25.1384	20.8428	27.2744
sscle_16g109770	2187.65	2368.72	2522.28	2002.48	2004.91	2065.43	2359.55	2024.27	0.22051	0.00163841	0.0151889	-	16	868821	869571	-	564	protein_coding	-	Hpt	2150	2539	2332	1873	1834	2531	180.629	195.382	206.881	164.994	166.603	170.885
sscle_05g040910	176.03	194.05	175.219	136.849	116.972	105.271	181.766	119.697	0.607976	0.00159081	0.0147635	-	5	188849	189431	-	432	protein_coding	-	-	173	208	162	128	107	129	18.9754	20.8968	18.763	14.721	12.6901	11.3709
sscle_13g093040	1547.64	1404.07	1562.91	1839.97	1732.71	1733.29	1504.87	1768.66	-0.233346	0.00158179	0.0146956	-	13	419153	422153	+	2952	protein_coding	-	-	1521	1505	1445	1721	1585	2124	24.4141	22.1269	24.4919	28.9651	27.5091	27.3986
sscle_06g052800	1617.84	1684.88	1769.49	1327.86	1361.02	1554.58	1690.74	1414.49	0.255297	0.00157649	0.0146622	-	6	1540623	1542262	+	1539	protein_coding	-	-	1590	1806	1636	1242	1245	1905	48.9538	50.9306	53.1881	40.0953	41.4471	47.1354
sscle_08g066220	6355.38	6905.58	6267.85	7627.18	7324.39	7151.06	6509.61	7367.54	-0.178161	0.00156947	0.0146266	-	8	1420846	1424220	+	3102	protein_coding	-	-	6246	7402	5795	7134	6700	8763	95.4087	103.564	93.4721	114.262	110.661	107.573
sscle_09g070370	8492.16	9151.16	7662.03	9641.42	9546.85	9835.06	8435.12	9674.44	-0.197588	0.00157097	0.0146266	-	9	606444	607908	-	1410	protein_coding	-	Pyr_redox_2	8346	9809	7084	9018	8733	12052	280.47	301.929	251.379	317.762	317.328	325.485
sscle_03g025750	233.01	194.983	277.97	165.715	171.631	131.384	235.321	156.244	0.593732	0.00156274	0.0145817	-	3	1221859	1223150	-	867	protein_coding	-	-	229	209	257	155	157	161	12.5154	10.4623	14.8315	8.88225	9.27778	7.07127
sscle_01g001710	1795.91	2042.19	1697.03	1450.81	1326.04	1706.36	1845.04	1494.41	0.302771	0.00156115	0.0145817	-	1	579104	581623	+	2175	protein_coding	-	Fungal_trans	1765	2189	1569	1357	1213	2091	38.4515	43.6804	36.0939	30.9978	28.5736	36.6088
sscle_03g023670	3586.73	3696.29	3900.24	3177.46	3215.08	3398.04	3727.75	3263.53	0.191087	0.0015613	0.0145817	-	3	481427	483520	+	1977	protein_coding	-	-	3525	3962	3606	2972	2941	4164	84.4851	86.9777	91.2618	74.6883	76.217	80.2038
sscle_02g017080	18926.7	18757.6	17997.8	20187.3	20260.1	21349.6	18560.7	20599	-0.150417	0.00155869	0.0145817	-	2	1885807	1887240	+	1434	protein_coding	-	-	18601	20106	16640	18882	18533	26162	614.632	608.522	580.596	654.198	662.156	694.724
sscle_11g080990	371.392	363.845	300.684	424.445	444.929	515.745	345.307	461.706	-0.420356	0.00154833	0.0145101	-	11	31892	33117	+	1005	protein_coding	-	Abhydrolase_1	365	390	278	397	407	632	17.209	16.8422	13.8404	19.6261	20.7487	23.9465
sscle_09g073940	3589.78	3539.55	3648.23	3026.71	3236.94	3224.22	3592.52	3162.62	0.183472	0.00153807	0.0144297	-	9	1837285	1839079	+	1566	protein_coding	-	SHMT	3528	3794	3373	2831	2961	3951	106.749	105.149	107.769	89.817	96.8746	96.074
sscle_08g063840	1075.51	1074.74	998.314	1323.58	1221.1	1218.37	1049.52	1254.35	-0.256155	0.00153564	0.0144226	-	8	620658	623636	+	2979	protein_coding	-	-	1057	1152	923	1238	1117	1493	16.8125	16.7835	15.5025	20.6472	19.2108	19.0845
sscle_08g065430	5548.49	5559.36	5503.17	6410.51	5999.44	6198.73	5537.01	6202.89	-0.163827	0.0014765	0.0138823	-	8	1154338	1156885	-	2139	protein_coding	-	-	5453	5959	5088	5996	5488	7596	120.796	120.91	119.016	139.271	131.452	135.227
sscle_02g018790	2932.47	3009.65	2903.01	3400.91	3313.47	3311.54	2948.37	3341.97	-0.180454	0.00147375	0.0138717	-	2	2487385	2488427	-	978	protein_coding	-	Aldose_epim	2882	3226	2684	3181	3031	4058	139.631	143.161	137.314	161.598	158.785	158.002
sscle_07g061560	117.014	145.538	178.463	84.4614	84.1758	97.1102	147.005	88.5824	0.725862	0.00145009	0.0136639	-	7	2220492	2222896	-	2007	protein_coding	-	HORMA	115	156	165	79	77	119	2.71505	3.37347	4.11345	1.95565	1.96565	2.25783
sscle_09g071200	7222.3	7282.49	7476	8347.78	8099.46	8029.14	7326.93	8158.79	-0.155081	0.00142697	0.0134608	-	9	881345	883285	+	1941	protein_coding	-	-	7098	7806	6912	7808	7409	9839	173.276	174.543	178.176	199.86	195.568	193.026
sscle_04g035920	349.007	307.868	382.885	197.789	233.943	291.331	346.587	241.021	0.517291	0.00142529	0.0134597	-	4	1372842	1374135	+	1242	protein_coding	-	C4dic_mal_tran	343	330	354	185	214	357	13.0858	11.5317	14.2611	7.40049	8.82786	10.9455
sscle_05g045900	1102.98	1140.05	1188.68	1416.6	1332.6	1322.82	1143.9	1357.34	-0.246571	0.00142349	0.0134574	-	5	1841372	1842416	-	936	protein_coding	-	CDP-OH_P_transf	1084	1222	1099	1325	1219	1621	54.8758	56.6624	58.7479	70.3316	66.7254	65.9474
sscle_06g054920	776.362	777.135	924.765	756.945	496.309	599.798	826.087	617.684	0.418996	0.00141511	0.0133997	-	6	2331748	2335545	+	3798	protein_coding	-	RVT_1	763	833	855	708	454	735	9.51913	9.51897	11.2637	9.26166	6.12441	7.36925
sscle_09g072870	2808.33	2950.87	2725.62	2363.85	2476.08	2533.84	2828.28	2457.92	0.202319	0.00141582	0.0133997	-	9	1460078	1464187	-	4005	protein_coding	-	-	2760	3163	2520	2211	2265	3105	32.6538	34.2765	31.4824	27.4282	28.9754	29.5223
sscle_07g057820	28167.8	27572.9	28999.8	31855.8	30572.2	31143	28246.8	31190.3	-0.143056	0.00141441	0.0133997	-	7	885370	887192	+	1569	protein_coding	-	Peptidase_S8	27683	29555	26812	29796	27966	38163	836.023	817.538	855.02	943.508	913.21	926.212
sscle_15g104250	344.937	335.856	352.601	192.444	181.47	311.732	344.465	228.548	0.583316	0.00139345	0.0132316	-	15	767268	769961	-	2694	protein_coding	-	RVT_1	339	360	326	180	166	382	5.96252	5.79969	6.05467	3.3196	3.157	5.39954
sscle_06g051230	148.557	169.794	207.667	314.325	233.943	239.103	175.339	262.457	-0.581882	0.0013783	0.0131022	-	6	993334	995504	+	1740	protein_coding	-	p450	146	182	192	294	214	293	3.97586	4.53965	5.52106	8.39477	6.30127	6.41223
sscle_12g087170	1630.05	1776.31	1561.83	1925.51	2019.13	1901.4	1656.06	1948.68	-0.233545	0.00137322	0.0130684	-	12	153523	154215	+	219	protein_coding	-	-	1602	1904	1444	1801	1847	2330	346.614	377.331	329.908	408.583	432.102	405.138
sscle_08g064860	302.201	319.064	402.354	421.238	465.7	496.16	341.206	461.032	-0.437485	0.00137145	0.013066	-	8	948535	949912	-	1254	protein_coding	-	Beta-lactamase	297	342	372	394	426	608	11.2224	11.8366	14.8428	15.6102	17.4051	18.4628
sscle_02g012830	3483.96	3332.44	3615.78	4141.81	4076.51	3757.1	3477.39	3991.81	-0.198658	0.00136866	0.0130539	-	2	436037	437363	+	1128	protein_coding	-	-	3424	3572	3343	3874	3729	4604	143.831	137.437	148.285	170.632	169.374	155.424
sscle_14g100900	62.0682	93.2935	94.0989	163.577	119.158	141.177	83.1535	141.304	-0.764955	0.00136114	0.0129965	-	14	1323396	1326130	+	1827	protein_coding	-	-	61	100	87	153	109	173	1.58205	2.37553	2.3826	4.16067	3.05669	3.60577
sscle_03g025280	500.616	446.876	533.227	581.607	688.711	631.624	493.573	633.981	-0.362285	0.00135533	0.0129555	-	3	1070473	1071590	+	1008	protein_coding	-	-	492	479	493	544	630	774	23.1277	20.6241	24.4713	26.8132	32.0216	29.2396
sscle_09g070890	752.959	686.64	733.323	898.07	904.07	854.406	724.307	885.515	-0.289591	0.00134114	0.0128341	-	9	796499	798053	+	1365	protein_coding	-	Phosphoesterase	740	736	678	840	827	1047	25.6878	23.4016	24.8523	30.5743	31.041	29.2082
sscle_01g001020	2987.42	3143.99	2775.38	2639.68	2304.45	2627.69	2968.93	2523.94	0.234034	0.00132835	0.0127259	-	1	331422	334796	-	3303	protein_coding	-	AAA	2936	3370	2566	2469	2108	3220	42.1187	44.2814	38.8703	37.1384	32.6983	37.1226
sscle_05g043790	142.452	180.989	175.219	97.2909	72.1507	127.304	166.22	98.9152	0.739497	0.00132481	0.0127061	-	5	1098126	1099429	-	1128	protein_coding	-	-	140	194	162	91	66	156	5.88094	7.46436	7.18582	4.00814	2.99777	5.26631
sscle_02g016210	3555.19	3891.27	3630.92	2982.88	3210.71	3375.19	3692.46	3189.59	0.210738	0.00131254	0.0126025	-	2	1593842	1595721	-	1581	protein_coding	-	-	3494	4171	3357	2790	2937	4136	104.717	114.501	106.24	87.6764	95.1778	99.6184
sscle_02g019930	3037.27	3105.74	3068.49	2591.57	2585.4	2834.15	3070.5	2670.37	0.200441	0.00131254	0.0126025	-	2	2849347	2855154	-	5703	protein_coding	-	RhoGEF	2985	3329	2837	2424	2365	3473	24.801	25.3344	24.8901	21.1174	21.2467	23.1895
sscle_02g020350	1498.8	1431.12	1510.99	1245.54	1330.41	1140.84	1480.3	1238.93	0.258328	0.00129559	0.0124675	-	2	2982142	2983014	-	813	protein_coding	-	-	1473	1534	1397	1165	1217	1398	85.8499	81.8907	85.9758	71.1944	76.6944	65.4798
sscle_11g082040	12949.9	12826	13003	11018.5	11383.4	12175.5	12926.3	11525.8	0.1651	0.00129284	0.012455	-	11	357527	358387	+	810	protein_coding	-	-	12727	13748	12022	10306	10413	14920	744.507	736.638	742.612	632.143	658.649	701.414
sscle_11g081140	1203.72	1253.86	1222.2	1487.16	1393.82	1459.1	1226.6	1446.69	-0.238155	0.00128892	0.0124311	-	11	85851	88168	+	2259	protein_coding	-	-	1183	1344	1130	1391	1275	1788	24.814	25.8216	25.0284	30.593	28.9173	30.1399
sscle_01g001120	1839.66	1789.37	1801.94	2042.04	2051.92	2212.32	1810.32	2102.09	-0.216631	0.00128058	0.0123645	-	1	370833	373288	-	2256	protein_coding	-	Zn_clus	1808	1918	1666	1910	1877	2711	37.9741	36.8986	36.9493	42.0634	42.6274	45.7595
sscle_14g098700	1236.28	1306.11	1322.79	1093.72	1083.35	1079.64	1288.39	1085.57	0.247214	0.00127487	0.0123233	-	14	581110	582216	-	1050	protein_coding	-	Rhomboid	1215	1400	1223	1023	991	1323	54.8296	57.868	58.2784	48.4057	48.3557	47.9801
sscle_10g079880	446.688	469.266	461.842	552.741	600.162	594.086	459.265	582.33	-0.34279	0.00126203	0.0122129	-	10	1777091	1778988	+	1836	protein_coding	-	Zn_clus	439	503	427	517	549	728	11.3297	11.8904	11.6366	13.9903	15.3202	15.099
sscle_03g029250	1335.99	1340.63	1384.44	1129	1046.18	1209.39	1353.69	1128.19	0.260908	0.00125546	0.012163	-	3	2338811	2340656	+	1626	protein_coding	-	-	1313	1437	1280	1056	957	1482	38.2624	38.3562	39.3876	32.2667	30.1547	34.7071
sscle_02g017580	1009.37	1124.19	1019.95	947.25	800.217	803.811	1051.17	850.426	0.307385	0.00121677	0.0118014	-	2	2054776	2056228	-	1395	protein_coding	-	-	992	1205	943	886	732	985	33.695	37.4898	33.8227	31.5551	26.8844	26.8876
sscle_02g016140	1687.04	1758.58	1911.18	1557.72	1521.72	1451.76	1785.6	1510.4	0.241883	0.00121275	0.0117757	-	2	1572319	1574631	+	1707	protein_coding	-	Peptidase_S10	1658	1885	1767	1457	1392	1779	46.0234	47.9267	51.7933	42.4069	41.7801	39.6856
sscle_08g064300	1420.45	1459.11	1529.38	1678.54	1871.54	1673.72	1469.64	1741.27	-0.24412	0.001211	0.0117721	-	8	751529	753234	-	1626	protein_coding	-	GATase	1396	1564	1414	1570	1712	2051	40.6811	41.7461	43.511	47.9722	53.9444	48.0326
sscle_09g068760	4276.6	4409.98	4289.61	3862.77	3925.65	3667.34	4325.4	3818.59	0.180508	0.00120884	0.0117666	-	9	55439	58343	+	2733	protein_coding	-	Ribonuc_red_lgC	4203	4727	3966	3613	3591	4494	72.8698	75.0665	72.6078	65.6809	67.3192	62.6158
sscle_11g082860	2611.95	2385.51	2545	2794.71	3142.93	2860.26	2514.16	2932.63	-0.222019	0.00120907	0.0117666	-	11	647675	648112	+	324	protein_coding	-	-	2567	2557	2353	2614	2875	3505	375.412	342.52	363.368	400.84	454.628	411.94
sscle_11g085250	338.832	312.533	296.358	429.791	396.829	430.059	315.907	418.893	-0.407545	0.00119396	0.0116459	-	11	1501115	1501924	+	810	protein_coding	-	-	333	335	274	402	363	527	19.4799	17.9498	16.9253	24.6576	22.9607	24.7752
sscle_03g027420	82.4185	60.6408	74.6302	119.743	121.344	127.304	72.5631	122.797	-0.762483	0.00118742	0.0115952	-	3	1732200	1733027	+	696	protein_coding	-	-	81	65	69	112	111	156	5.51447	4.05326	4.96032	7.99502	8.17104	8.53505
sscle_01g006000	459.916	525.242	449.944	637.202	617.654	584.293	478.367	613.05	-0.355367	0.00118444	0.0115792	-	1	2066434	2074655	+	7893	protein_coding	-	ketoacyl-synt	452	563	416	596	565	716	2.71346	3.09575	2.63707	3.75158	3.6675	3.45431
sscle_10g075570	1763.35	1683.01	1706.76	2068.77	2114.23	1876.1	1717.71	2019.7	-0.232494	0.00117388	0.0114891	-	10	247082	248280	+	810	protein_coding	-	-	1733	1804	1578	1935	1934	2299	101.377	96.661	97.4748	118.688	122.331	108.08
sscle_01g009630	3238.74	3457.46	3160.43	3745.17	3726.69	3778.32	3285.54	3750.06	-0.190488	0.00115609	0.0113303	-	1	3300051	3301572	-	1407	protein_coding	-	-	3183	3706	2922	3503	3409	4630	107.194	114.317	103.91	123.696	124.136	125.308
sscle_05g044710	1908.85	1868.67	1809.51	2175.68	2235.58	2080.12	1862.34	2163.79	-0.215513	0.00115634	0.0113303	-	5	1428557	1429105	+	549	protein_coding	-	-	1876	2003	1673	2035	2045	2549	161.915	158.347	152.473	184.163	190.847	176.802
sscle_07g056980	17566.3	18505.7	16119	20298.5	19629.4	19297.2	17397	19741.7	-0.182222	0.00115156	0.0113092	-	7	589308	596854	+	7383	protein_coding	-	Glycos_transf_1	17264	19836	14903	18986	17956	23647	110.799	116.606	100.998	127.765	124.606	121.965
sscle_10g076000	820.115	1087.8	892.317	1348.17	1270.29	1802.66	933.411	1473.71	-0.659239	0.00114374	0.0112453	-	10	425886	430126	-	3126	protein_coding	-	-	806	1166	825	1261	1162	2209	12.2173	16.1886	13.2049	20.0418	19.045	26.909
sscle_03g022710	1147.75	1202.55	1067.54	976.117	839.572	969.47	1139.28	928.386	0.294785	0.00113525	0.0111746	-	3	164916	167150	-	2127	protein_coding	-	LIM	1128	1289	987	913	768	1188	25.1287	26.3018	23.2177	21.3262	18.4994	21.2686
sscle_08g067340	384.62	415.156	284.46	209.55	230.664	294.595	361.412	244.936	0.558117	0.0011102	0.0109405	-	8	1844697	1846790	+	1632	protein_coding	-	-	378	445	263	196	211	361	10.9749	11.8342	8.06317	5.96687	6.62408	8.42321
sscle_01g007820	5168.96	5515.51	5306.31	4959.7	4163.97	4637.62	5330.26	4587.1	0.216553	0.00110744	0.0109355	-	1	2683244	2685324	+	2031	protein_coding	-	Homeobox	5080	5912	4906	4639	3809	5683	118.517	126.335	120.861	113.481	96.087	106.551
sscle_02g012840	12812.5	12730.8	12106.3	10723.4	11660	11130.9	12549.9	11171.4	0.167973	0.00110842	0.0109355	-	2	437954	439216	+	969	protein_coding	-	-	12592	13646	11193	10030	10666	13640	615.742	611.197	577.953	514.266	563.951	536.02
sscle_01g001970	388.69	389.967	335.295	481.109	537.851	456.989	371.317	491.983	-0.402878	0.00110168	0.010894	-	1	657521	659061	+	1494	protein_coding	-	-	382	418	310	450	492	560	12.1155	12.143	10.382	14.9649	16.8724	14.2734
sscle_05g045280	2634.34	2453.62	2435.76	2994.64	2969.11	2755.81	2507.9	2906.52	-0.212053	0.00109502	0.0108406	-	5	1611033	1614179	-	1713	protein_coding	-	-	2589	2630	2252	2801	2716	3377	71.6147	66.6344	65.7781	81.2393	81.2336	75.0697
sscle_10g078130	4629.68	4550.86	4278.8	4947.94	5068.04	5294.55	4486.44	5103.51	-0.186121	0.00108933	0.0107967	-	10	1115679	1119021	-	2973	protein_coding	-	-	4550	4878	3956	4628	4636	6488	72.5177	71.211	66.5781	77.3409	79.8936	83.1011
sscle_05g047690	2258.88	2324.87	2083.16	2620.44	2719.86	2462.84	2222.3	2601.05	-0.225749	0.00108709	0.0107869	-	5	2487612	2490050	+	2214	protein_coding	-	BTB	2220	2492	1926	2451	2488	3018	47.512	48.8506	43.526	55.0017	57.5753	51.9078
sscle_01g003870	2844.96	2907.02	2845.68	2398.06	2491.38	2593.41	2865.89	2494.29	0.199735	0.00108236	0.0107524	-	1	1334684	1341826	-	6861	protein_coding	-	-	2796	3116	2631	2243	2279	3178	19.3098	19.7111	19.1868	16.2425	17.0185	17.6383
sscle_05g047860	1337.01	1370.48	1396.34	1042.4	1156.6	1210.21	1367.94	1136.4	0.266024	0.00107503	0.0106919	-	5	2567648	2568985	-	1068	protein_coding	-	-	1314	1469	1291	975	1058	1483	58.2978	59.6967	60.4819	45.357	50.7549	52.8762
sscle_02g016310	3053.55	2954.6	3265.34	2409.82	2505.6	2891.27	3091.17	2602.23	0.246816	0.00107302	0.0106864	-	2	1620775	1622675	+	1626	protein_coding	-	Ammonium_transp	3001	3167	3019	2254	2292	3543	87.4527	84.5332	92.8994	68.8722	72.22	82.9739
sscle_06g050850	2663.85	2510.53	2555.81	2944.39	3139.65	2849.65	2576.73	2977.9	-0.208171	0.00107324	0.0106864	-	6	860681	861792	-	987	protein_coding	-	Pkinase	2618	2691	2363	2754	2872	3492	125.684	118.33	119.789	138.63	149.084	134.725
sscle_01g009080	478.231	406.76	435.884	579.469	593.603	535.33	440.291	569.467	-0.370282	0.00107271	0.0106864	-	1	3098519	3099889	-	1116	protein_coding	-	-	470	436	403	542	543	656	19.9554	16.956	18.068	24.1294	24.9287	22.3836
sscle_09g072130	3708.83	3557.28	3934.85	4404.82	4239.4	4172.47	3733.65	4272.23	-0.194518	0.0010642	0.0106334	-	9	1211701	1213438	+	1419	protein_coding	-	-	3645	3813	3638	4120	3878	5113	121.715	116.623	128.277	144.253	140.02	137.209
sscle_15g102660	2085.9	1975.96	2246.48	2616.16	2347.08	2457.13	2102.78	2473.46	-0.234788	0.00106149	0.0106186	-	15	143099	144836	+	1002	protein_coding	-	-	2050	2118	2077	2447	2147	3011	96.9424	91.7399	103.714	121.332	109.781	114.428
sscle_05g047190	1761.31	1846.28	1675.39	1508.54	1400.38	1549.68	1761	1486.2	0.244275	0.001059	0.010606	-	5	2283002	2285832	+	2508	protein_coding	-	Amidohydro_1	1731	1979	1549	1411	1281	1899	32.7037	34.2467	30.9025	27.9518	26.1689	28.8329
sscle_03g030440	1209.82	1325.7	1183.27	1482.88	1443.01	1503.98	1239.6	1476.63	-0.252058	0.00105749	0.0106033	-	3	2771012	2774348	-	3240	protein_coding	-	-	1189	1421	1094	1387	1320	1843	17.3886	19.0348	16.8944	21.2688	20.8734	21.6606
sscle_10g080590	3145.13	3427.6	3246.95	3012.81	2569	2799.87	3273.23	2793.9	0.228508	0.00104927	0.0105331	-	10	2028286	2032249	+	3759	protein_coding	-	ABC_membrane	3091	3674	3002	2818	2350	3431	38.9632	42.4196	39.9584	37.246	32.0301	34.7567
sscle_09g072140	2272.1	2114.03	2449.82	2631.13	2689.25	2661.15	2278.65	2660.51	-0.22419	0.00104475	0.0105	-	9	1217157	1218401	-	1149	protein_coding	-	GHMP_kinases	2233	2266	2265	2461	2460	3261	92.0866	85.5933	98.6321	106.415	109.693	108.074
sscle_06g053300	185.187	239.764	197.932	137.918	145.395	128.12	207.628	137.144	0.602477	0.00104017	0.0104662	-	6	1723035	1723945	+	702	protein_coding	-	DSBA	182	257	183	129	133	157	12.2846	15.889	13.0432	9.12984	9.70684	8.51635
sscle_08g063970	4836.24	4655.34	4817.43	3730.2	3722.32	4587.84	4769.67	4013.45	0.247875	0.00103923	0.0104662	-	8	657779	659203	+	1341	protein_coding	-	Kelch_1	4753	4990	4454	3489	3405	5622	167.945	161.5	166.185	129.266	130.092	159.644
sscle_02g019030	5554.6	4978.14	5165.71	6141.09	5823.43	5931.88	5232.82	5965.47	-0.189145	0.00103772	0.010466	-	2	2566311	2567239	+	771	protein_coding	-	-	5459	5336	4776	5744	5327	7269	335.495	300.373	309.942	370.144	353.991	359.014
sscle_01g003130	3715.95	4043.34	4044.09	4655	4533.47	4334.05	3934.46	4507.51	-0.195716	0.00101247	0.0102233	-	1	1048628	1050710	-	1932	protein_coding	-	HGTP_anticodon	3652	4334	3739	4354	4147	5311	89.5677	97.3603	96.8319	111.967	109.974	104.679
sscle_05g045480	656.295	700.634	684.651	531.358	589.231	481.471	680.527	534.02	0.35291	0.00100473	0.0101571	-	5	1691073	1691826	+	699	protein_coding	-	Isochorismatase	645	751	633	497	539	590	43.723	46.6297	45.3103	35.3256	39.5071	32.1415
sscle_08g065820	1223.05	1324.77	1163.8	1567.35	1437.55	1452.57	1237.21	1485.82	-0.263006	0.00100001	0.0101213	-	8	1274030	1276449	-	2247	protein_coding	-	-	1202	1420	1076	1466	1315	1780	25.3472	27.4274	23.9596	32.4147	29.9838	30.1653
sscle_07g060890	485.353	556.962	533.227	383.818	409.947	417.819	525.181	403.861	0.378324	0.000990431	0.0100361	-	7	1997827	1999616	-	1683	protein_coding	-	AA_permease	477	597	493	359	375	512	13.4296	15.3954	14.6566	10.5979	11.4159	11.5845
sscle_06g054320	1708.4	1912.52	1654.84	1977.89	2082.53	2240.06	1758.59	2100.16	-0.256305	0.000977362	0.00991538	-	6	2134502	2135967	+	1416	protein_coding	-	ELO	1679	2050	1530	1850	1905	2745	56.1843	62.8334	54.0628	64.9111	68.9279	73.8193
sscle_03g024380	136.347	130.611	116.812	204.204	208.8	174.635	127.923	195.88	-0.610518	0.000974632	0.00989936	-	3	748342	750042	+	1545	protein_coding	-	-	134	140	108	191	191	214	4.10964	3.93278	3.49756	6.14208	6.33386	5.27444
sscle_07g059140	133.294	136.208	182.79	200.997	251.434	236.655	150.764	229.695	-0.610602	0.000972518	0.00988956	-	7	1424154	1424984	-	831	protein_coding	-	-	131	146	169	188	230	290	7.46961	7.62521	10.1755	11.24	14.1805	13.2889
sscle_04g038740	2167.3	2381.78	2157.79	1874.19	1939.32	1926.7	2235.62	1913.4	0.224933	0.000961734	0.00979147	-	4	2321219	2322708	-	1392	protein_coding	-	-	2130	2553	1995	1753	1774	2361	72.505	79.5997	71.709	62.5681	65.2947	64.5874
sscle_09g072960	1344.13	1181.1	1400.67	1535.27	1656.19	1545.6	1308.63	1579.02	-0.271504	0.0009565	0.00974973	-	9	1494132	1495435	+	1161	protein_coding	-	PALP	1321	1266	1295	1436	1515	1894	53.9136	47.3262	55.8094	61.4515	66.8565	62.121
sscle_05g048360	26279.3	26055	27281.1	17450.4	15220.5	22161.5	26538.5	18277.5	0.537936	0.000944502	0.00963885	-	5	2735972	2737895	-	1815	protein_coding	-	-	25827	27928	25223	16322	13923	27157	674.256	667.826	695.329	446.794	393.025	569.765
sscle_06g051040	1987.2	2210.12	2019.34	1807.9	1711.94	1772.46	2072.22	1764.1	0.23258	0.000942156	0.00963885	-	6	928833	934920	+	5631	protein_coding	-	SNF2_N	1953	2369	1867	1691	1566	2172	16.434	18.2591	16.5893	14.92	14.2485	14.6881
sscle_13g095750	7169.39	7304.88	6942.77	8115.77	7713.56	8300.07	7139.01	8043.13	-0.172185	0.000943855	0.00963885	-	13	1353479	1355350	+	1587	protein_coding	-	-	7046	7830	6419	7591	7056	10171	210.375	214.134	202.377	237.647	227.795	244.049
sscle_08g064330	169.925	132.477	188.198	270.49	223.011	243.184	163.533	245.562	-0.589646	0.000944371	0.00963885	-	8	768456	770971	-	1803	protein_coding	-	Amidase	167	142	174	253	204	298	4.38883	3.41816	4.82863	6.97165	5.79693	6.29378
sscle_10g079600	933.059	973.051	944.234	737.7	700.736	847.062	950.115	761.833	0.315923	0.000926591	0.00950115	-	10	1644584	1648069	-	3486	protein_coding	-	-	917	1043	873	690	641	1038	12.4644	12.9854	12.5302	9.83405	9.42094	11.3386
sscle_06g051610	2552.94	2615.02	2458.47	2279.39	2152.5	2163.35	2542.14	2198.41	0.210151	0.000921805	0.00946369	-	6	1124638	1128626	+	3789	protein_coding	-	SMC_N	2509	2803	2273	2132	1969	2651	31.3765	32.1069	30.0155	27.9559	26.6247	26.6426
sscle_11g084530	4474	4479.95	4274.47	5029.19	4922.64	4980.37	4409.47	4977.4	-0.174627	0.000921838	0.00946369	-	11	1228267	1228881	-	267	protein_coding	-	-	4397	4802	3952	4704	4503	6103	780.32	780.568	740.587	875.319	864.08	870.408
sscle_14g101310	2585.5	2807.2	2839.19	2351.02	2202.78	2471.82	2743.96	2341.87	0.22765	0.000917272	0.00943934	-	14	1486363	1489095	+	2517	protein_coding	-	TBC	2541	3009	2625	2199	2015	3029	47.8354	51.8846	52.1815	43.4063	41.0162	45.8255
sscle_14g097860	918.814	987.045	1070.78	777.258	732.439	866.647	992.213	792.115	0.322268	0.000909177	0.00936724	-	14	298086	305842	-	7614	protein_coding	-	AMP-binding	903	1058	990	727	670	1062	5.61956	6.03077	6.50568	4.74386	4.50843	5.31132
sscle_03g031870	2923.31	3071.22	2973.31	2710.25	2594.14	2460.4	2989.28	2588.26	0.208791	0.000896247	0.0092451	-	3	3306245	3309920	-	3624	protein_coding	-	RNA_pol_Rpb2_6	2873	3292	2749	2535	2373	3015	37.5643	39.425	37.9539	34.7536	33.5485	31.6803
sscle_02g017020	1235.26	1399.4	1322.79	1081.96	1150.04	1043.73	1319.15	1091.91	0.274251	0.000893905	0.00923201	-	2	1855533	1856463	-	879	protein_coding	-	-	1214	1500	1223	1012	1052	1279	65.4422	74.0632	69.6158	57.2008	61.3183	55.408
sscle_14g101510	45869.5	45614.9	48538.8	50553.9	53074.5	52173.5	46674.4	51933.9	-0.15408	0.000883137	0.00913176	-	14	1555501	1556607	-	336	protein_coding	-	-	45080	48894	44877	47285	48550	63934	6357.3	6315.62	6682.74	6991.89	7403.1	7245.75
sscle_04g033170	9313.29	9595.23	9521.3	11312.5	10274.9	10494.4	9476.61	10693.9	-0.174245	0.000882513	0.00913176	-	4	392120	394883	-	2538	protein_coding	-	ABC_tran	9153	10285	8803	10581	9399	12860	170.883	175.878	173.544	207.131	189.738	192.948
sscle_05g041150	539.282	880.69	696.548	522.805	536.757	459.437	705.507	506.333	0.481145	0.00087208	0.00903916	-	5	266243	267900	-	1131	protein_coding	-	-	530	944	644	489	491	563	22.2045	36.2251	28.4901	21.4811	22.2424	18.9556
sscle_04g037200	2206.98	2234.38	2320.03	1880.6	1779.72	2060.53	2253.8	1906.95	0.23945	0.000864272	0.00896904	-	4	1788641	1790313	-	1467	protein_coding	-	-	2169	2395	2145	1759	1628	2525	70.0579	70.8558	73.1589	59.5726	56.8575	65.5424
sscle_04g035410	236.063	227.636	323.397	149.678	128.997	210.541	262.365	163.072	0.676804	0.000859846	0.00893388	-	4	1192336	1193260	-	630	protein_coding	-	-	232	244	299	140	118	258	17.4492	16.8093	23.7466	11.0407	9.59632	15.5944
sscle_14g097580	1319.71	1442.32	1284.94	1095.86	1157.69	1113.91	1348.99	1122.49	0.266131	0.000855028	0.00889457	-	14	205668	207130	-	1392	protein_coding	-	-	1297	1546	1188	1025	1059	1365	44.1498	48.2026	42.7019	36.5843	38.9781	37.3408
sscle_16g111150	602.367	542.035	644.632	786.88	704.016	778.514	596.345	756.47	-0.345224	0.00085303	0.00888453	-	16	1366319	1367167	+	735	protein_coding	-	-	592	581	596	736	644	954	38.1647	34.3075	40.5722	49.7509	44.8913	49.4256
sscle_01g004550	513.844	391.833	440.21	567.709	625.306	583.477	448.629	592.164	-0.401037	0.000851181	0.00887601	-	1	1563539	1565762	-	1806	protein_coding	-	-	505	420	407	531	572	715	13.2496	10.0933	11.2758	14.6079	16.2271	15.0758
sscle_01g004770	973.759	841.507	984.253	1207.05	1120.52	1113.91	933.173	1147.16	-0.298382	0.000845509	0.00882756	-	1	1625109	1626091	-	906	protein_coding	-	-	957	902	910	1129	1025	1365	50.0509	43.2094	50.2555	61.9122	57.9641	57.3714
sscle_01g006570	4674.45	4646.95	4256.08	5352.07	5413.49	4907.74	4525.83	5224.43	-0.20631	0.000840175	0.00878253	-	1	2265280	2266341	-	1062	protein_coding	-	CBFB_NFYA	4594	4981	3935	5006	4952	6014	204.972	203.56	185.392	234.195	238.902	215.64
sscle_02g014630	253.361	281.746	301.766	186.029	219.732	171.371	278.957	192.377	0.539757	0.000825701	0.00864173	-	2	1065462	1066640	-	1128	protein_coding	-	-	249	302	279	174	201	210	10.4597	11.6198	12.3756	7.66392	9.12957	7.08926
sscle_01g002410	2333.16	2575.83	2184.83	2007.83	1936.04	2041.76	2364.6	1995.21	0.245304	0.00082536	0.00864173	-	1	782485	784314	-	1668	protein_coding	-	Rhodanese	2293	2761	2020	1878	1771	2502	65.1382	71.8407	60.5934	55.9384	54.3984	57.1192
sscle_08g066790	3647.78	3668.3	3823.45	4250.87	4440.55	4062.31	3713.18	4251.24	-0.194804	0.000824732	0.00864173	-	8	1618717	1620313	-	1437	protein_coding	-	-	3585	3932	3535	3976	4062	4978	118.212	118.756	123.084	137.468	144.826	131.913
sscle_03g031060	32.5604	41.9821	47.5903	79.1157	74.3371	90.5818	40.7109	81.3448	-1.00311	0.000810326	0.00851188	-	3	3042036	3042567	-	354	protein_coding	-	-	32	45	44	74	68	111	4.28326	5.51708	6.21899	10.3858	9.84168	11.9402
sscle_04g037020	239.115	246.295	233.625	146.471	158.513	181.98	239.678	162.321	0.558144	0.000802733	0.00844243	-	4	1718325	1719372	-	852	protein_coding	-	-	235	264	216	137	145	223	13.0694	13.4482	12.6848	7.98898	8.71951	9.96681
sscle_10g078200	3631.5	4061.06	3590.9	3203.12	3298.16	3234.83	3761.16	3245.37	0.213281	0.000801057	0.00843512	-	10	1139411	1144661	+	5031	protein_coding	-	CPSase_L_D2	3569	4353	3320	2996	3017	3964	33.614	37.5521	33.0182	29.5868	30.7245	30.0034
sscle_09g073850	254.378	232.301	211.993	175.337	148.674	145.257	232.891	156.423	0.57716	0.000793523	0.00836602	-	9	1796762	1798294	+	1533	protein_coding	-	-	250	249	196	164	136	178	7.72726	7.04948	6.39711	5.31511	4.54528	4.42149
sscle_01g001240	2718.79	2550.64	2565.55	2259.07	2318.66	2187.02	2611.66	2254.92	0.212451	0.000792972	0.00836602	-	1	416391	418136	-	1746	protein_coding	-	Fungal_trans	2672	2734	2372	2113	2121	2680	72.5137	67.9601	67.9737	60.1265	62.2386	58.4496
sscle_16g107550	2241.58	2747.49	2300.56	1852.8	1755.67	2232.72	2429.88	1947.06	0.318529	0.000789232	0.00834123	-	16	68144	69208	-	1065	protein_coding	-	-	2203	2945	2127	1733	1606	2736	98.015	120.015	99.9282	80.8462	77.2608	97.8267
sscle_06g053090	1685	1608.38	1721.9	1387.73	1365.4	1476.24	1671.76	1409.79	0.244362	0.000786408	0.00832161	-	6	1661538	1662962	+	1425	protein_coding	-	-	1656	1724	1592	1298	1249	1809	55.0647	52.5076	55.8983	45.2554	44.9067	48.3409
sscle_09g071160	1483.53	1538.41	1451.5	1619.73	1940.42	1824.69	1491.15	1794.95	-0.267351	0.000785653	0.00832161	-	9	874951	875622	+	357	protein_coding	-	-	1458	1649	1342	1515	1775	2236	193.516	200.471	188.085	210.841	254.738	238.503
sscle_09g073270	12840	12685.1	12321.6	14463.2	13505.3	14503.7	12615.6	14157.4	-0.166452	0.000782537	0.00830106	-	9	1634402	1635520	+	1119	protein_coding	-	-	12619	13597	11392	13528	12354	17773	534.346	527.367	509.378	600.64	565.641	604.813
sscle_02g017910	470.091	536.437	449.944	378.472	386.99	318.26	485.491	361.241	0.4312	0.000780669	0.00829148	-	2	2180789	2182016	-	1107	protein_coding	-	-	462	575	416	354	354	390	19.7753	22.5434	18.8025	15.8879	16.384	13.4155
sscle_04g035640	22056.6	21952	20291.8	18531.2	18264	19929.6	21433.5	18908.3	0.180729	0.000773033	0.00822052	-	4	1274458	1277255	+	2454	protein_coding	-	-	21677	23530	18761	17333	16707	24422	418.555	416.147	382.518	350.921	348.809	378.964
sscle_12g089320	1208.8	1283.72	1313.06	1028.5	952.17	1126.15	1268.53	1035.61	0.290515	0.000764605	0.00814096	-	12	921141	922830	-	1008	protein_coding	-	-	1188	1376	1214	962	871	1380	55.8449	59.2458	60.2599	47.416	44.2712	52.1326
sscle_05g047200	93.6111	91.4276	141.689	62.0096	18.5843	62.02	108.909	47.5379	1.18444	0.000761904	0.00812226	-	5	2289120	2290118	-	999	protein_coding	-	-	92	98	131	58	17	76	4.36365	4.25756	6.56109	2.88452	0.87186	2.89694
sscle_13g093820	2102.18	2692.45	2285.41	1912.68	1910.9	1993.62	2360.01	1939.06	0.283636	0.000757842	0.00808898	-	13	696023	696406	+	249	protein_coding	-	-	2066	2886	2113	1789	1748	2443	393.15	503.033	424.591	356.962	359.671	373.607
sscle_02g017560	643.068	653.987	558.104	498.215	438.37	491.263	618.386	475.949	0.377571	0.000752646	0.0080435	-	2	2047248	2049293	+	1710	protein_coding	-	MFS_1	632	701	516	466	401	602	17.5125	17.7919	15.0982	13.5394	12.0147	13.4058
sscle_08g066890	122.101	136.208	155.75	54.5257	100.574	75.8928	138.02	76.9974	0.842639	0.000735967	0.00787503	-	8	1657083	1658136	-	957	protein_coding	-	Abhydrolase_2	120	146	144	51	92	93	5.94151	6.62126	7.52871	2.6477	4.92538	3.70051
sscle_04g036590	1217.96	1212.82	1104.31	1000.71	963.102	953.965	1178.36	972.591	0.2779	0.000727821	0.00779757	-	4	1586937	1587424	+	375	protein_coding	-	-	1197	1300	1021	936	881	1169	151.248	150.457	136.227	124.01	120.367	118.706
sscle_05g041560	313.394	287.344	350.437	425.514	427.438	426.795	317.058	426.582	-0.429931	0.000721706	0.00774169	-	5	383324	384451	+	1128	protein_coding	-	-	308	308	324	398	391	523	12.9381	11.8506	14.3716	17.5301	17.7595	17.6556
sscle_10g080330	675.628	658.652	688.977	799.71	812.242	916.426	674.419	842.793	-0.323955	0.000708253	0.00760686	-	10	1933939	1934848	-	855	protein_coding	-	A1pp	664	706	637	748	743	1123	36.7985	35.8376	37.2772	43.4656	44.5232	50.0155
sscle_10g077120	1832.54	2043.13	2155.62	1703.13	1502.05	1757.78	2010.43	1654.32	0.280051	0.000707052	0.00760346	-	10	804556	809063	-	4347	protein_coding	-	Fer2	1801	2190	1993	1593	1374	2154	19.6314	21.8652	22.9397	18.2069	16.1942	18.8689
sscle_07g058300	357.147	218.307	222.809	142.194	191.309	160.762	266.087	164.755	0.692201	0.000703813	0.0075781	-	7	1083970	1085553	+	1584	protein_coding	-	-	351	234	206	133	175	197	10.4998	6.41151	6.50702	4.17164	5.66039	4.73589
sscle_16g110540	9045.68	8701.48	8501.35	6460.76	6690.34	8508.97	8749.51	7220.02	0.276562	0.000701295	0.00756045	-	16	1130819	1132843	+	1041	protein_coding	-	ADH_N	8890	9327	7860	6043	6120	10427	404.649	388.858	377.783	288.411	301.206	381.416
sscle_06g049270	1370.59	1264.13	1299	1458.29	1657.28	1611.7	1311.24	1575.76	-0.265646	0.000697886	0.00753314	-	6	289492	290617	-	807	protein_coding	-	FYVE	1347	1355	1201	1364	1516	1975	79.0901	72.8728	74.4628	83.9753	96.2474	93.1932
sscle_15g102920	179.082	181.922	173.056	258.73	272.205	242.367	178.02	257.767	-0.531636	0.000692076	0.00747981	-	15	268259	269952	-	840	protein_coding	-	-	176	195	160	242	249	297	9.92799	10.0752	9.53039	14.3135	15.1874	13.4638
sscle_05g047650	1275.96	1424.59	1199.49	1001.78	1104.12	1070.66	1300.01	1058.85	0.296765	0.000675827	0.00731339	-	5	2468393	2469529	-	1086	protein_coding	-	-	1254	1527	1109	937	1010	1312	54.7136	61.0252	51.0942	42.8667	47.6491	46.0039
sscle_13g094640	792.642	663.317	723.588	933.351	863.622	936.828	726.516	911.267	-0.328258	0.000659047	0.00714078	-	13	1009159	1011073	+	1743	protein_coding	-	-	779	711	669	873	790	1148	21.1772	17.704	19.2043	24.8844	23.2217	25.0804
sscle_11g083270	34201.6	33662.1	32061.8	28653.8	30018	30543.2	33308.5	29738.3	0.163533	0.000656948	0.00712701	-	11	811597	813707	+	1530	protein_coding	-	ATP-synt_ab	33613	36082	29643	26801	27459	37428	1040.98	1023.53	969.395	870.302	919.511	931.528
sscle_09g068920	560.649	616.67	388.293	758.014	705.109	702.621	521.871	721.915	-0.465693	0.000654084	0.00710491	-	9	156132	156929	-	798	protein_coding	-	-	551	661	359	709	645	861	32.7172	35.95	22.5093	44.1422	41.4114	41.0857
sscle_16g109050	396.83	518.712	433.72	312.186	292.975	362.327	449.754	322.496	0.47757	0.000645716	0.00702287	-	16	596923	599970	-	2988	protein_coding	-	-	390	556	401	292	268	444	6.1846	8.07596	6.71481	4.85526	4.59534	5.65839
sscle_11g083950	6473.41	6776.84	6861.65	5862.05	5475.8	6175.88	6703.97	5837.91	0.199003	0.000641514	0.006986	-	11	1013809	1020756	-	6468	protein_coding	-	PP2C	6362	7264	6344	5483	5009	7568	46.607	48.7423	49.0753	42.1171	39.6775	44.5556
sscle_02g012410	119.049	135.276	97.3437	41.6961	56.846	81.6052	117.223	60.0491	0.954488	0.000640011	0.00698139	-	2	285586	287927	+	2232	protein_coding	-	-	117	145	90	39	52	100	2.48382	2.81951	2.01752	0.868122	1.19364	1.70607
sscle_03g027090	2068.6	1789.37	1811.67	1458.29	1645.25	1586.41	1889.88	1563.32	0.27341	0.000640278	0.00698139	-	3	1641334	1645053	-	3720	protein_coding	-	-	2033	1918	1675	1364	1505	1944	25.8954	22.3772	22.529	18.2172	20.728	19.8996
sscle_14g099130	1741.98	1621.44	1586.7	2000.34	1932.76	1907.93	1650.04	1947.01	-0.238326	0.00062816	0.00686666	-	14	776995	777726	+	522	protein_coding	-	-	1712	1738	1467	1871	1768	2338	155.404	144.504	140.614	178.079	173.53	170.555
sscle_14g101330	496.546	514.047	493.208	689.59	578.299	675.691	501.267	647.86	-0.370974	0.000614229	0.00672292	-	14	1492643	1494118	-	1476	protein_coding	-	-	488	551	456	645	529	828	15.6661	16.2019	15.4578	21.7112	18.3625	21.3616
sscle_12g088500	1064.32	1092.47	1152.98	859.581	937.959	912.346	1103.26	903.295	0.288	0.00060442	0.00662398	-	12	637438	638859	+	1371	protein_coding	-	-	1046	1171	1066	804	858	1118	36.1511	37.0697	38.9036	29.1359	32.0637	31.0524
sscle_15g102530	904.568	906.813	855.543	691.728	754.303	707.517	888.975	717.849	0.309397	0.000597248	0.00655374	-	15	91366	93186	+	1821	protein_coding	-	-	889	972	791	647	690	867	23.1323	23.1663	21.7339	17.6524	19.4134	18.1301
sscle_02g016230	2350.45	2337	2350.31	2818.23	2690.35	2635.03	2345.92	2714.54	-0.210098	0.000590349	0.0064863	-	2	1599852	1602325	-	2184	protein_coding	-	-	2310	2505	2173	2636	2461	3229	50.1172	49.78	49.7826	59.9658	57.7328	56.2997
sscle_03g023990	496.546	481.394	544.043	348.537	409.947	385.993	507.328	381.492	0.410253	0.000587165	0.00645957	-	3	591619	592514	-	705	protein_coding	-	Methyltransf_11	488	516	503	326	375	473	32.7988	31.7659	35.6984	22.9741	27.2525	25.5483
sscle_14g097630	1506.94	1461.91	1490.44	1132.21	967.475	1375.86	1486.43	1158.52	0.356765	0.000581726	0.00640792	-	14	219575	220456	-	588	protein_coding	-	-	1481	1567	1378	1059	885	1686	119.345	115.662	117.258	89.4807	77.1133	109.187
sscle_13g094420	302.201	338.655	354.764	243.762	228.477	238.287	331.873	236.842	0.486111	0.000577814	0.00637299	-	13	943973	944785	-	813	protein_coding	-	-	297	363	328	228	209	292	17.3099	19.3783	20.1861	13.9333	13.171	13.6768
sscle_12g090310	608.472	692.238	659.774	907.692	838.478	758.112	653.495	834.761	-0.350885	0.000576502	0.00636669	-	12	1289353	1290267	+	915	protein_coding	-	-	598	742	610	849	767	929	30.9676	35.1951	33.3564	46.0996	42.9475	38.6621
sscle_07g061190	405.987	485.126	431.557	343.191	339.983	280.722	440.89	321.299	0.461213	0.000569481	0.00629723	-	7	2100993	2101402	+	348	protein_coding	-	-	399	520	399	321	311	344	54.3277	64.8521	57.3672	45.8286	45.7873	37.6418
sscle_04g039600	6723.72	7238.64	7022.81	8182.06	7890.66	7723.12	6995.06	7931.95	-0.181044	0.00056933	0.00629723	-	4	2605732	2610125	-	4287	protein_coding	-	Coprinus_mating	6608	7759	6493	7653	7218	9464	73.0372	78.5511	75.7813	88.6929	86.2635	84.0644
sscle_15g104050	7136.83	7706.97	7325.66	6656.41	6421.41	6496.59	7389.82	6524.8	0.179772	0.00056798	0.00629682	-	15	708750	710280	-	1419	protein_coding	-	Copper-fist	7014	8261	6773	6226	5874	7961	234.213	252.668	238.819	217.99	212.087	213.637
sscle_04g039360	12324.1	12386.6	12775.8	13920.1	14759.2	13572.6	12495.5	14084	-0.172493	0.000565744	0.00628012	-	4	2529412	2530147	+	486	protein_coding	-	-	12112	13277	11812	13020	13501	16632	1180.88	1185.67	1216.07	1331.02	1423.29	1303.16
sscle_08g062970	384.62	421.686	606.776	350.675	254.714	336.213	471.027	313.867	0.582621	0.000564923	0.00627912	-	8	302914	306711	-	3798	protein_coding	-	RVT_1	378	452	561	328	233	412	4.7159	5.16516	7.39057	4.29071	3.14314	4.13079
sscle_06g049280	1666.69	1840.68	1622.4	2116.88	2043.18	1957.71	1709.92	2039.25	-0.252776	0.000561874	0.0062533	-	6	297157	303948	+	5940	protein_coding	-	-	1638	1973	1500	1980	1869	2399	13.0664	14.4159	12.635	16.5611	16.1208	15.3792
sscle_16g108820	936.111	923.605	839.319	1142.9	1092.1	1074.74	899.679	1103.25	-0.293069	0.00056116	0.0062533	-	16	505053	506588	-	1419	protein_coding	-	-	920	990	776	1069	999	1317	30.7208	30.2798	27.3621	37.4288	36.07	35.3422
sscle_05g048490	440.583	485.126	386.13	236.278	294.069	367.223	437.28	299.19	0.543417	0.000556975	0.00621485	-	5	2780226	2781002	+	777	protein_coding	-	-	433	520	357	221	269	450	26.4055	29.0457	22.9889	14.1313	17.7376	22.0537
sscle_06g051450	306.271	341.454	336.377	430.86	447.116	439.036	328.034	439.004	-0.420089	0.000548734	0.00613085	-	6	1064533	1067896	-	3309	protein_coding	-	NACHT	301	366	311	403	409	538	4.3102	4.80048	4.70255	6.05088	6.33272	6.19122
sscle_16g108970	933.059	1111.13	1158.39	929.075	788.191	783.41	1067.52	833.559	0.357844	0.000547043	0.00611991	-	16	567318	573773	-	6321	protein_coding	-	-	917	1191	1071	869	721	960	6.87403	8.1776	8.47762	6.83037	5.84404	5.78331
sscle_05g046260	888.288	846.172	721.425	987.877	968.568	1250.19	818.628	1068.88	-0.386463	0.000546413	0.00611991	-	5	1969163	1972014	+	2589	protein_coding	-	-	873	907	667	924	886	1532	15.9775	15.2046	12.8903	17.7317	17.5334	22.5329
sscle_04g033620	723.451	865.763	788.484	600.852	493.03	683.852	792.566	592.578	0.416712	0.000545592	0.00611959	-	4	546890	548323	-	1245	protein_coding	-	Beta_elim_lyase	711	928	729	562	451	838	27.06	32.3503	29.2973	22.4273	18.5597	25.631
sscle_04g038440	999.197	975.85	860.951	713.11	826.453	693.644	945.333	744.403	0.347101	0.000544725	0.00611784	-	4	2215331	2216544	+	1164	protein_coding	-	RNA_pol_A_bac	982	1046	796	667	756	850	39.9748	39.0013	34.2161	28.4697	33.2761	27.8072
sscle_12g089080	2533.61	2125.23	2313.54	1679.6	1835.47	2113.57	2324.12	1876.22	0.307136	0.00054069	0.00608047	-	12	844416	845746	+	1170	protein_coding	-	-	2490	2278	2139	1571	1679	2590	100.842	84.5022	91.4735	66.7115	73.5239	84.2955
sscle_15g106340	2271.09	2369.65	2281.09	2032.42	1907.62	1991.17	2307.28	1977.07	0.222828	0.000539442	0.00607437	-	15	1418009	1422796	+	4635	protein_coding	-	-	2232	2540	2109	1901	1745	2440	22.8177	23.7839	22.7665	20.3771	19.289	20.0461
sscle_09g069550	2685.21	2406.04	2662.89	3175.32	3091.55	2870.05	2584.71	3045.64	-0.236452	0.000532133	0.00599992	-	9	347969	348866	-	609	protein_coding	-	-	2639	2579	2462	2970	2828	3517	205.329	183.795	202.274	242.298	237.917	219.91
sscle_02g013990	481.283	534.572	644.632	709.903	769.607	708.333	553.496	729.281	-0.398475	0.000531591	0.00599992	-	2	837914	839086	+	1173	protein_coding	-	-	473	573	596	664	704	868	19.1069	21.201	25.4225	28.1242	30.7495	28.1781
sscle_15g103620	4508.6	4423.98	4125.21	3730.2	3887.39	3740.78	4352.59	3786.12	0.201562	0.000520032	0.00587889	-	15	548401	553563	+	5118	protein_coding	-	-	4431	4742	3814	3489	3556	4584	41.0232	40.2125	37.2864	33.8697	35.5979	34.1063
sscle_16g108360	1083.65	1088.73	1030.76	828.577	908.443	878.888	1067.72	871.969	0.292411	0.000518993	0.00587486	-	16	392213	394674	-	2346	protein_coding	-	AAA	1065	1167	953	775	831	1077	21.5104	21.5895	20.3252	16.4129	18.1483	17.4815
sscle_01g004910	4444.49	4752.37	4342.61	4128.98	3643.61	3840.34	4513.16	3870.98	0.221718	0.000507222	0.0057524	-	1	1712825	1718682	-	5541	protein_coding	-	DNA_gyraseB	4368	5094	4015	3862	3333	4706	37.3527	39.8998	36.255	34.6286	30.8184	32.3411
sscle_02g021040	4173.84	4004.16	3929.44	5100.82	4470.06	4545.41	4035.81	4705.43	-0.221164	0.000507506	0.0057524	-	2	3231185	3233119	+	1767	protein_coding	-	FAD_binding_4	4102	4292	3633	4771	4089	5570	109.999	105.42	102.872	134.148	118.562	120.035
sscle_04g032230	271.676	278.015	206.585	456.519	347.635	323.973	252.092	376.042	-0.572745	0.000502116	0.00570634	-	4	78372	79157	+	786	protein_coding	-	-	267	298	191	427	318	397	16.0959	16.4548	12.1585	26.9908	20.7285	19.2335
sscle_03g027700	7315.91	7034.33	6768.63	5963.61	6347.07	6229.74	7039.62	6180.14	0.187885	0.00049066	0.00558353	-	3	1846431	1849666	+	2511	protein_coding	-	RRM_1	7190	7540	6258	5578	5806	7634	135.678	130.324	124.698	110.368	118.466	115.77
sscle_09g070880	763.134	737.018	847.972	998.568	966.382	954.781	782.708	973.244	-0.314971	0.000478951	0.00545751	-	9	792416	794019	+	1416	protein_coding	-	-	750	790	784	934	884	1170	25.0972	24.2138	27.7028	32.7713	31.9854	31.464
sscle_07g057470	12426.9	10869.6	11549.3	13352.4	13405.8	13097.6	11615.3	13285.3	-0.193839	0.000475037	0.00542009	-	7	760169	761290	-	1068	protein_coding	-	SCP	12213	11651	10678	12489	12263	16050	541.85	473.469	500.252	580.988	588.287	572.262
sscle_03g029880	7267.07	7363.65	7678.26	6327.12	6884.92	6304	7436.33	6505.35	0.193189	0.000472555	0.00539893	-	3	2591673	2594323	+	1719	protein_coding	-	DEAD	7142	7893	7099	5918	6298	7725	196.866	199.281	206.629	171.045	187.711	171.125
sscle_13g096610	7103.25	6747.92	6446.32	7927.61	7663.28	7563.17	6765.83	7718.02	-0.189725	0.000468374	0.00535828	-	13	1707925	1709499	-	1380	protein_coding	-	-	6981	7233	5960	7415	7010	9268	239.699	227.478	216.091	266.958	260.257	255.739
sscle_06g049540	358.164	486.992	353.682	273.698	243.782	304.387	399.613	273.956	0.543463	0.000465988	0.00533808	-	6	410791	411997	+	1134	protein_coding	-	-	352	522	327	256	223	373	14.7081	19.9782	14.428	11.216	10.0752	12.5253
sscle_14g100060	1285.12	1174.56	1348.75	1039.2	1086.63	966.206	1269.48	1030.68	0.301394	0.000460778	0.00528543	-	14	1072236	1074587	+	1842	protein_coding	-	Peptidase_S28	1263	1259	1247	972	994	1184	32.4894	29.6644	33.8725	26.2173	27.6478	24.4767
sscle_07g057560	4808.76	5056.51	4906.12	4278.66	4057.93	4490.73	4923.8	4275.78	0.203039	0.000459699	0.0052801	-	7	791943	792994	-	840	protein_coding	-	-	4726	5420	4536	4002	3712	5503	266.589	280.04	270.187	236.705	226.408	249.466
sscle_01g002160	38798.8	41130.3	38421.6	33182.6	34975.6	36386.9	39450.2	34848.4	0.178894	0.000445577	0.00512474	-	1	705246	707044	-	1479	protein_coding	-	NAD_binding_2	38131	44087	35523	31037	31994	44589	1221.62	1293.73	1201.74	1042.61	1108.32	1148.02
sscle_02g018650	194.345	288.277	276.889	186.029	155.233	135.465	253.17	158.909	0.676453	0.000443927	0.00511258	-	2	2431162	2435705	+	4449	protein_coding	-	ABC_membrane	191	309	256	174	142	166	2.03422	3.01437	2.87904	1.94311	1.63527	1.42081
sscle_03g023700	1769.45	1708.2	1992.3	2353.16	2058.48	2204.97	1823.32	2205.54	-0.275302	0.000443725	0.00511258	-	3	490349	491059	-	351	protein_coding	-	-	1739	1831	1842	2201	1883	2702	234.758	226.402	262.575	311.547	274.857	293.136
sscle_12g091090	6029.78	6277.72	6233.24	5236.6	5019.94	5748.27	6180.25	5334.94	0.211489	0.000438835	0.00506752	-	12	1560025	1563000	+	2874	protein_coding	-	-	5926	6729	5763	4898	4592	7044	97.7018	101.616	100.33	84.6725	81.8613	93.3304
sscle_13g092370	281.851	256.557	300.684	180.683	135.556	220.334	279.697	178.858	0.637037	0.000435729	0.00503841	-	13	121080	122994	+	1713	protein_coding	-	-	277	275	278	169	124	270	7.66214	6.96747	8.12003	4.90162	3.70875	6.00202
sscle_05g041330	5526.11	5395.16	5826.56	6558.05	6330.68	6219.13	5582.61	6369.29	-0.190209	0.000433407	0.00501831	-	5	307831	309262	-	1203	protein_coding	-	Thiolase_N	5431	5783	5387	6134	5791	7621	213.915	208.635	224.053	253.331	246.633	241.233
sscle_04g038830	801.8	819.117	868.522	638.271	714.948	608.775	829.813	653.998	0.345238	0.000431737	0.00500571	-	4	2357907	2358950	+	1044	protein_coding	-	Abhydrolase_3	788	878	803	597	654	746	35.7646	36.5001	38.4844	28.4109	32.0952	27.21
sscle_10g079780	540.299	593.346	617.592	441.551	416.506	472.494	583.746	443.517	0.393999	0.000428586	0.00497588	-	10	1741791	1743368	-	1578	protein_coding	-	-	531	636	571	413	381	579	15.9447	17.4924	18.105	13.0033	12.3703	13.9721
sscle_12g088740	1594.44	1943.3	1978.24	2233.41	2220.27	2275.97	1838.66	2243.22	-0.287093	0.000422623	0.00491328	-	12	731552	733512	-	1761	protein_coding	-	-	1567	2083	1829	2089	2031	2789	42.1636	51.3369	51.9666	58.9372	59.09	60.3087
sscle_01g001000	1396.03	1252	1371.46	1031.71	975.127	1198.78	1339.83	1068.54	0.323546	0.000417273	0.00485765	-	1	323352	325231	-	1827	protein_coding	-	-	1372	1342	1268	965	892	1469	35.5831	31.8797	34.7257	26.2421	25.0144	30.6178
sscle_05g042900	3682.38	3949.11	3743.41	4324.64	4265.64	4472.78	3791.63	4354.35	-0.19976	0.000415704	0.00484593	-	5	769640	772495	+	2508	protein_coding	-	Na_Ca_ex	3619	4233	3461	4045	3902	5481	68.3737	73.2522	69.0469	80.1312	79.7119	83.2191
sscle_03g023020	5639.05	5715.16	5753.01	4891.27	4939.04	5205.6	5702.41	5011.97	0.185687	0.000409313	0.00477791	-	3	268352	269533	-	999	protein_coding	-	SNARE	5542	6126	5319	4575	4518	6379	262.863	266.141	266.4	227.529	231.71	243.152
sscle_03g031720	1435.71	1340.63	1441.77	1700.99	1805.95	1586.41	1406.04	1697.78	-0.271217	0.000407132	0.00475891	-	3	3272095	3272441	+	276	protein_coding	-	-	1411	1437	1333	1591	1652	1944	242.24	225.968	241.652	286.399	306.665	268.212
sscle_14g098720	1158.95	1078.47	1028.6	1346.04	1376.33	1267.33	1088.67	1329.9	-0.287501	0.00040501	0.00474054	-	14	585466	586393	+	873	protein_coding	-	Ribonuclease_T2	1139	1156	951	1259	1259	1553	61.8212	57.4703	54.505	71.651	73.8882	67.7404
sscle_03g031110	325.604	284.545	323.397	229.863	217.545	204.829	311.182	217.412	0.518371	0.000403979	0.00473492	-	3	3056938	3058118	-	996	protein_coding	-	-	320	305	299	215	199	251	15.2236	13.2905	15.0204	10.7248	10.2366	9.59633
sscle_10g080570	753.977	668.914	810.116	598.713	566.273	563.892	744.336	576.293	0.368481	0.000401727	0.00471495	-	10	2025511	2026644	-	900	protein_coding	-	-	741	717	749	560	518	691	39.0125	34.5761	41.6399	30.9141	29.4884	29.2366
sscle_09g068770	25544.6	23474.5	23995.2	22287.1	21434.2	20638	24338.1	21453.1	0.182123	0.000400552	0.00470758	-	9	59627	61034	-	1020	protein_coding	-	-	25105	25162	22185	20846	19607	25290	1166.24	1070.64	1088.25	1015.39	984.86	944.147
sscle_03g026200	15344.1	16052.1	14443.6	16908.3	17138	18549.7	15279.9	17532	-0.198428	0.000400442	0.00470758	-	3	1355292	1356879	-	1530	protein_coding	-	Catalase	15080	17206	13354	15815	15677	22731	467.022	488.077	436.707	513.557	524.971	565.741
sscle_02g018950	7368.82	7361.79	7043.36	6389.13	6532.92	6347.25	7257.99	6423.1	0.176558	0.000395449	0.00466034	-	2	2549678	2550967	-	1137	protein_coding	-	-	7242	7891	6512	5976	5976	7778	301.805	301.211	286.566	261.132	269.286	260.494
sscle_14g098530	3875.7	3697.22	4088.44	4659.27	4431.8	4399.34	3887.12	4496.8	-0.210338	0.000390155	0.00460426	-	14	498661	501810	+	2652	protein_coding	-	Voltage_CLC	3809	3963	3780	4358	4054	5391	68.0558	64.856	71.3162	81.644	78.3202	77.4081
sscle_15g104990	1189.47	1205.35	1202.74	984.67	949.984	1024.15	1199.19	986.266	0.280885	0.000383158	0.00452789	-	15	964969	966692	+	1242	protein_coding	-	-	1169	1292	1112	921	869	1255	44.5985	45.1482	44.7975	36.8425	35.8477	38.478
sscle_15g103140	2484.76	2803.47	2791.6	2406.61	2236.67	2092.36	2693.28	2245.21	0.263496	0.000372646	0.00440973	-	15	344872	346532	-	1476	protein_coding	-	-	2442	3005	2581	2251	2046	2564	78.3948	88.3605	87.4927	75.7704	71.0203	66.1489
sscle_03g025360	1042.95	1059.81	975.6	1303.27	1262.64	1196.33	1026.12	1254.08	-0.287852	0.000371535	0.00440264	-	3	1091345	1092810	+	1308	protein_coding	-	-	1025	1136	902	1219	1155	1466	37.1316	37.6938	34.504	46.3027	45.2416	42.6793
sscle_06g053880	2255.82	2248.37	2088.56	1876.33	1882.48	1844.28	2197.59	1867.69	0.235299	0.000368351	0.00437092	-	6	1966112	1971626	+	5409	protein_coding	-	-	2217	2410	1931	1755	1722	2260	19.4212	19.3375	17.8622	16.1202	16.311	15.9104
sscle_09g074210	3677.29	3515.3	3584.41	3211.67	2832.46	3153.22	3592.33	3065.79	0.228108	0.000366919	0.00435995	-	9	1910585	1912522	+	1938	protein_coding	-	-	3614	3768	3314	3004	2591	3864	88.3613	84.3834	85.5596	77.0117	68.4979	75.9231
sscle_08g063410	223.853	244.429	256.338	177.476	157.42	144.441	241.54	159.779	0.599376	0.00036455	0.00433779	-	8	495775	496222	+	291	protein_coding	-	-	220	262	237	166	144	177	35.8226	39.0758	40.7498	28.3417	25.3532	23.1617
sscle_07g060160	2060.46	2185.87	1943.63	1813.25	1664.93	1701.47	2063.32	1726.55	0.257834	0.000364118	0.00433779	-	7	1753824	1757422	-	3492	protein_coding	-	-	2025	2343	1797	1696	1523	2085	27.4776	29.1204	25.748	24.1303	22.3454	22.7364
sscle_01g004010	567.772	417.955	468.331	612.612	652.636	699.357	484.686	654.868	-0.436244	0.000363405	0.00433616	-	1	1392297	1392776	-	480	protein_coding	-	-	558	448	433	573	597	857	55.0834	40.5076	45.1354	59.3095	63.723	67.9877
sscle_05g046790	3536.87	3698.15	3424.34	2971.12	2889.31	3230.75	3553.12	3030.39	0.228893	0.000360836	0.00431149	-	5	2158879	2160067	+	1023	protein_coding	-	-	3476	3964	3166	2779	2643	3959	161.002	168.174	154.848	134.966	132.369	147.367
sscle_01g001800	3091.2	2845.45	2814.32	3848.87	3545.22	3154.04	2916.99	3516.04	-0.268573	0.00035705	0.00427219	-	1	612439	612839	+	327	protein_coding	-	-	3038	3050	2602	3600	3243	3865	440.218	404.811	398.134	546.972	508.116	450.083
sscle_01g011420	953.409	965.587	890.154	1140.76	1280.13	1086.17	936.384	1169.02	-0.318113	0.000352999	0.0042296	-	1	3892976	3893418	-	372	protein_coding	-	-	937	1035	823	1067	1171	1331	119.351	120.753	110.695	142.506	161.279	136.247
sscle_08g063190	5658.39	5396.09	5323.62	6264.04	6090.17	6279.52	5459.37	6211.24	-0.186253	0.000342498	0.0041095	-	8	396554	398962	+	2184	protein_coding	-	-	5561	5784	4922	5859	5571	7695	120.65	114.941	112.761	133.285	130.69	134.167
sscle_13g095840	1577.14	1488.96	1512.07	1304.34	1230.93	1280.39	1526.06	1271.89	0.262479	0.00033685	0.00404737	-	13	1393187	1394509	-	1257	protein_coding	-	-	1550	1596	1398	1220	1126	1569	58.4284	55.1058	55.647	48.2209	45.8951	47.5312
sscle_05g044550	325.604	274.283	302.847	399.855	453.675	398.233	300.911	417.254	-0.47125	0.000336176	0.00404493	-	5	1365400	1366097	+	645	protein_coding	-	-	320	294	280	374	415	488	23.5081	19.7828	21.7204	28.8086	32.9649	28.8105
sscle_07g061320	2571.25	2571.17	2622.87	3005.33	3139.65	2892.09	2588.43	3012.35	-0.218231	0.000334774	0.0040337	-	7	2137806	2139775	-	1923	protein_coding	-	GTP_EFTU	2527	2756	2425	2811	2872	3544	62.2664	62.2014	63.0961	72.626	76.5189	70.1787
sscle_02g016430	4970.55	5227.23	5354.99	4328.91	4501.76	4667	5184.26	4499.23	0.20397	0.000333554	0.00402464	-	2	1682367	1686969	+	4437	protein_coding	-	ABC2_membrane	4885	5603	4951	4049	4118	5719	52.1678	54.8064	55.8308	45.3387	47.5511	49.0819
sscle_02g020330	1850.85	1977.82	2048.54	1539.55	1705.38	1654.14	1959.07	1633.02	0.26232	0.000329674	0.00398341	-	2	2975767	2976751	+	936	protein_coding	-	-	1819	2120	1894	1440	1560	2027	92.0841	98.3014	101.245	76.4359	85.391	82.4648
sscle_03g029450	106253	114121	97051.7	86987.7	86375.3	97492.1	105809	90285	0.228877	0.00032892	0.00397989	-	3	2421395	2423834	-	1890	protein_coding	-	HSP70	104424	122325	89730	81363	79012	119468	2617.98	2809.01	2375.45	2138.83	2141.88	2407.02
sscle_11g084100	721.416	624.133	669.508	915.176	835.199	819.316	671.686	856.564	-0.350479	0.000325162	0.00393995	-	11	1053819	1054154	-	336	protein_coding	-	-	709	669	619	856	764	1004	99.985	86.4145	92.1768	126.574	116.498	113.785
sscle_14g100310	295.079	303.204	299.602	392.371	419.786	412.106	299.295	408.088	-0.447373	0.00032457	0.00393834	-	14	1164135	1165042	+	861	protein_coding	-	-	290	325	277	367	384	505	15.9596	16.3825	16.0971	21.1774	22.8503	22.3346
sscle_04g035740	1047.02	1172.7	1094.58	919.453	923.747	807.891	1104.77	883.697	0.324671	0.000321743	0.00390954	-	4	1316113	1318679	+	2175	protein_coding	-	NAD_binding_1	1029	1257	1012	860	845	990	22.4173	25.0828	23.2805	19.6449	19.9049	17.3327
sscle_07g059270	2223.26	2304.35	2113.44	2741.25	2620.38	2490.59	2213.68	2617.41	-0.240546	0.000319791	0.00389132	-	7	1455203	1456733	-	1482	protein_coding	-	-	2185	2470	1954	2564	2397	3052	69.8604	72.335	65.97	85.9568	82.8673	78.42
sscle_14g100450	5581.05	5430.61	5744.36	6469.31	6450.93	6173.43	5585.34	6364.56	-0.188287	0.000314499	0.00383235	-	14	1207655	1208507	-	606	protein_coding	-	-	5485	5821	5311	6051	5901	7565	428.876	416.893	438.504	496.095	498.903	475.365
sscle_02g014600	301.184	379.704	400.191	279.043	200.054	244	360.36	241.032	0.579295	0.000310272	0.00378769	-	2	1053439	1055789	-	1785	protein_coding	-	-	296	407	370	261	183	299	7.85744	9.89592	10.3713	7.26462	5.25262	6.37858
sscle_11g081030	5907.68	6753.51	6590.17	5434.39	4897.5	5808.66	6417.12	5380.18	0.253769	0.000310394	0.00378769	-	11	51314	57165	+	5757	protein_coding	-	Pkinase	5806	7239	6093	5083	4480	7118	47.7869	54.5736	52.9548	43.8666	39.8699	47.0817
sscle_01g010270	1951.59	2057.12	2090.73	1737.34	1647.44	1756.14	2033.15	1713.64	0.24599	0.000308459	0.00378295	-	1	3504707	3505957	-	1251	protein_coding	-	-	1918	2205	1933	1625	1507	2152	72.6472	76.4982	77.3116	64.5367	61.7191	65.5052
sscle_10g078180	1163.02	1317.3	1119.45	1634.7	1343.53	1550.5	1199.92	1509.58	-0.33089	0.000308756	0.00378295	-	10	1131443	1135058	-	3567	protein_coding	-	-	1143	1412	1035	1529	1229	1900	15.1835	17.1803	14.518	21.2968	17.6527	20.2834
sscle_04g034290	412.092	462.736	351.519	522.805	585.951	563.892	408.782	557.549	-0.445823	0.000309127	0.00378295	-	4	779758	781896	-	2139	protein_coding	-	-	405	496	325	489	536	691	8.97164	10.064	7.60226	11.3582	12.8386	12.3015
sscle_01g002720	291.009	375.973	388.293	236.278	255.807	232.575	351.758	241.553	0.543477	0.00030648	0.00376664	-	1	913202	914515	-	927	protein_coding	-	-	286	403	359	221	234	285	14.6189	18.868	19.3769	11.8447	12.933	11.7073
sscle_02g011820	7981.37	8302.19	8318.56	7244.43	7327.67	7234.3	8200.7	7268.8	0.174091	0.000306419	0.00376664	-	2	71804	73139	-	1119	protein_coding	-	-	7844	8899	7691	6776	6703	8865	332.151	345.153	343.893	300.853	306.904	301.675
sscle_15g104640	377.497	372.241	493.208	303.633	263.459	296.227	414.315	287.773	0.523124	0.000301533	0.00371646	-	15	869627	870018	-	273	protein_coding	-	-	371	399	456	284	241	363	64.3931	63.4323	83.5742	51.6852	45.2291	50.6331
sscle_01g007990	15375.6	14365.3	14468.5	16179.2	17334.7	16647.5	14736.5	16720.5	-0.182207	0.000298876	0.00368899	-	1	2743135	2744928	-	1353	protein_coding	-	Tubulin	15111	15398	13377	15133	15857	20400	529.204	493.931	494.688	555.697	600.464	574.147
sscle_06g050630	214.695	208.977	266.073	163.577	76.5234	146.073	229.915	128.725	0.831652	0.000295696	0.00365499	-	6	791027	793046	-	1707	protein_coding	-	-	211	224	246	153	70	179	5.85702	5.69527	7.21061	4.45316	2.10101	3.9931
sscle_05g047680	8163.5	8007.38	7944.33	6985.7	7103.56	7266.94	8038.4	7118.74	0.175089	0.000293054	0.00362754	-	5	2484772	2486615	-	1794	protein_coding	-	-	8023	8583	7345	6534	6498	8905	211.905	207.643	204.852	180.954	185.576	189.018
sscle_03g026110	1004.28	907.745	1036.17	723.802	764.141	833.189	982.733	773.711	0.342327	0.000289935	0.00359679	-	3	1326233	1327498	+	1266	protein_coding	-	-	987	973	958	677	699	1021	36.9412	33.3564	37.8619	26.5684	28.2883	30.7102
sscle_03g029580	7087.99	7146.28	6833.53	8178.85	7865.52	7837.36	7022.6	7960.58	-0.180622	0.000290151	0.00359679	-	3	2472695	2474459	+	1671	protein_coding	-	-	6966	7660	6318	7650	7195	9604	197.531	198.954	189.179	227.455	220.606	218.86
sscle_07g059820	3303.86	3388.42	3396.21	2716.66	2776.71	3078.15	3362.83	2857.17	0.233951	0.000286697	0.00356424	-	7	1647283	1648366	+	954	protein_coding	-	SH3_1	3247	3632	3140	2541	2540	3772	161.273	165.233	164.684	132.333	136.411	150.562
sscle_12g090450	2099.13	2279.16	2254.05	2590.5	2537.3	2666.04	2210.78	2597.95	-0.233175	0.00028437	0.00354043	-	12	1338977	1341036	+	1848	protein_coding	-	MFS_1	2063	2443	2084	2423	2321	3267	52.8963	57.3748	56.4243	65.1421	64.3482	67.319
sscle_10g078760	748.889	701.567	778.75	883.102	957.636	958.045	743.069	932.928	-0.329664	0.000282685	0.00352455	-	10	1351089	1351997	+	684	protein_coding	-	-	736	752	720	826	876	1174	50.9858	47.7157	52.668	59.9977	65.6163	65.3586
sscle_01g005990	117.014	163.264	163.321	213.826	264.552	229.311	147.866	235.896	-0.672686	0.000279316	0.0034876	-	1	2064537	2065625	-	774	protein_coding	-	-	115	175	151	200	242	281	7.04019	9.81289	9.76127	12.8381	16.0191	13.8247
sscle_03g025000	72029.7	70251.8	70227	78323.5	78603.8	78586.6	70836.2	78504.6	-0.148293	0.00027345	0.00341932	-	3	952084	953453	+	1197	protein_coding	-	-	70790	75302	64929	73259	71903	96301	2802.24	2730.31	2714.03	3040.73	3077.63	3063.57
sscle_13g095540	584.052	693.17	644.632	856.374	836.292	780.962	640.618	824.543	-0.362278	0.000273054	0.00341932	-	13	1284606	1285646	+	936	protein_coding	-	-	574	743	596	801	765	957	29.0579	34.4519	31.8596	42.5174	41.8744	38.9338
sscle_14g100490	1164.03	1358.35	1169.21	1010.33	962.009	991.503	1230.53	987.947	0.317513	0.000271884	0.00340965	-	14	1215396	1217415	-	1923	protein_coding	-	-	1144	1456	1081	945	880	1215	28.1887	32.8611	28.1266	24.4154	23.4459	24.0596
sscle_03g024610	165.854	136.208	91.9357	290.804	198.961	202.381	131.333	230.715	-0.808967	0.000266532	0.00334741	-	3	834911	835459	-	549	protein_coding	-	-	163	146	85	272	182	248	14.0683	11.542	7.7467	24.6154	16.9849	17.2016
sscle_16g108710	47944.2	49595.7	50262.9	44963.4	41737	44385.1	49267.6	43695.1	0.173127	0.000259181	0.00325984	-	16	480581	483161	+	2058	protein_coding	-	-	47119	53161	46471	42056	38179	54390	1084.87	1121.11	1129.81	1015.3	950.479	1006.39
sscle_06g054860	1287.15	1459.11	1373.63	1178.18	1084.45	1090.25	1373.3	1117.62	0.2981	0.000256119	0.00322604	-	6	2313140	2315775	+	2586	protein_coding	-	-	1265	1564	1270	1102	992	1336	23.1787	26.2487	24.5723	21.1721	19.6538	19.6729
sscle_10g076860	1434.69	1325.7	1496.93	1893.43	1743.64	1605.99	1419.11	1747.69	-0.299896	0.000256048	0.00322604	-	10	717663	718544	-	624	protein_coding	-	Ras	1410	1421	1384	1771	1595	1968	107.069	98.8347	110.974	141.008	130.96	120.097
sscle_06g051840	3321.16	3186.9	3166.92	3811.45	3742	3628.98	3224.99	3727.48	-0.208513	0.000251774	0.00318389	-	6	1199599	1201205	+	1494	protein_coding	-	-	3264	3416	2928	3565	3423	4447	103.521	99.2355	98.0597	118.555	117.387	113.346
sscle_05g046720	2663.85	2594.49	2763.48	3110.1	3314.56	2999.81	2673.94	3141.49	-0.232082	0.000252032	0.00318389	-	5	2129568	2130221	-	261	protein_coding	-	-	2618	2781	2555	2909	3032	3676	475.288	462.445	489.802	553.75	595.185	536.322
sscle_12g091260	4560.49	4298.03	4265.82	3405.18	3850.22	3876.25	4374.78	3710.55	0.237132	0.000247608	0.00313722	-	12	1607435	1609093	-	1551	protein_coding	-	-	4482	4607	3944	3185	3522	4750	136.927	128.916	127.232	102.025	116.343	116.62
sscle_14g102090	738.714	813.519	798.219	486.455	607.815	658.554	783.484	584.274	0.420703	0.000246791	0.00313147	-	14	1772693	1773733	-	852	protein_coding	-	Aldo_ket_red	726	872	738	455	556	807	40.3761	44.4198	43.3398	26.5328	33.4348	36.0682
sscle_11g085030	347.989	364.777	346.111	249.108	229.57	267.665	352.959	248.781	0.502108	0.000245073	0.00311427	-	11	1422193	1423449	+	1068	protein_coding	-	NmrA	342	391	320	233	210	328	15.1734	15.8893	14.9916	10.8391	10.0742	11.6948
sscle_03g027160	2015.69	1763.25	1914.43	2231.28	2269.47	2293.92	1897.79	2264.89	-0.255792	0.00024401	0.00310535	-	3	1657933	1658970	-	981	protein_coding	-	Gly_transf_sug	1981	1890	1770	2087	2076	2811	95.6849	83.6166	90.2764	105.697	108.423	109.115
sscle_15g106360	10829.4	10851	10977.1	13311.8	12201.1	11910.3	10885.8	12474.4	-0.196329	0.000237544	0.00302754	-	15	1436329	1441325	-	4686	protein_coding	-	ABC_tran	10643	11631	10149	12451	11161	14595	107.619	107.725	108.366	132.012	122.029	118.602
sscle_01g004970	3720.02	3307.25	3621.19	4227.34	4224.09	4019.87	3549.49	4157.1	-0.227941	0.000236725	0.00302158	-	1	1731947	1733188	+	573	protein_coding	-	-	3656	3545	3348	3954	3864	4926	302.329	268.511	292.349	342.841	345.498	327.364
sscle_11g084400	3288.6	3129.06	2987.37	3666.05	3649.08	3623.27	3135.01	3646.13	-0.217641	0.000236344	0.0030212	-	11	1169499	1170600	-	1044	protein_coding	-	-	3232	3354	2762	3429	3338	4440	146.689	139.432	132.371	163.184	163.813	161.947
sscle_03g024360	5614.63	6197.49	6085.06	5069.82	4424.15	5401.45	5965.73	4965.14	0.264256	0.000219743	0.00281316	-	3	740079	742019	+	1551	protein_coding	-	-	5518	6643	5626	4742	4047	6619	168.577	185.888	181.492	151.901	133.686	162.507
sscle_01g009290	1584.27	1512.29	1456.91	1976.82	1692.26	1886.71	1517.82	1851.93	-0.287283	0.000219022	0.00280811	-	1	3179058	3180714	-	1533	protein_coding	-	-	1557	1621	1347	1849	1548	2312	48.1254	45.8924	43.9638	59.9246	51.7359	57.4297
sscle_03g031100	428.373	471.132	489.963	384.887	296.255	304.387	463.156	328.51	0.497208	0.000215579	0.0027681	-	3	3054598	3056142	-	1545	protein_coding	-	Pyr_redox_2	421	505	453	360	271	373	12.9116	14.1861	14.6703	11.5767	8.98678	9.19329
sscle_13g095760	3988.65	4483.68	3861.3	4542.74	5207.97	5032.59	4111.21	4927.77	-0.261106	0.000214572	0.00275929	-	13	1356746	1357700	+	744	protein_coding	-	-	3920	4806	3570	4249	4764	6167	249.655	280.357	240.085	283.742	328.067	315.64
sscle_09g071010	2502.06	2283.82	2395.74	2821.44	2706.74	2970.43	2393.87	2832.87	-0.243908	0.000214146	0.00275793	-	9	828883	830509	-	1368	protein_coding	-	-	2459	2448	2215	2639	2476	3640	85.1727	77.665	81.0136	95.8438	92.7316	101.323
sscle_06g052650	1285.12	1285.58	1149.74	1567.35	1412.4	1619.05	1240.15	1532.93	-0.306237	0.000209615	0.00270363	-	6	1484737	1486683	+	1845	protein_coding	-	Ferric_reduct	1263	1378	1063	1466	1292	1984	32.4366	32.4155	28.8275	39.4774	35.8781	40.9483
sscle_09g072930	15536.4	14769.3	14674	17510.2	16658.1	16740.5	14993.2	16969.6	-0.178588	0.000208884	0.00269824	-	9	1486663	1489562	+	2733	protein_coding	-	-	15269	15831	13567	16378	15238	20514	264.727	251.402	248.379	297.736	285.662	285.826
sscle_09g074220	4527.93	5063.97	4473.48	3844.6	3511.33	4256.53	4688.46	3870.82	0.275873	0.000208304	0.0026948	-	9	1914613	1916331	-	1536	protein_coding	-	-	4450	5428	4136	3596	3212	5216	137.277	153.373	134.728	116.316	107.139	129.311
sscle_15g104370	374.445	474.864	462.923	282.251	295.162	339.478	437.411	305.63	0.514271	0.000206196	0.00267154	-	15	808493	810325	-	1833	protein_coding	-	2-Hacid_dh_C	368	509	428	264	270	416	9.5129	12.0519	11.6829	7.1557	7.54683	8.64215
sscle_13g096980	696.996	757.543	798.219	534.566	578.299	613.671	750.919	575.512	0.381712	0.00020401	0.0026472	-	13	1825952	1828563	-	2172	protein_coding	-	Fungal_trans	685	812	738	500	529	752	14.9437	16.2254	17.0007	11.4372	12.4784	13.184
sscle_03g026070	7452.26	7986.85	8216.89	7120.41	6320.84	6816.48	7885.34	6752.58	0.223589	0.000201126	0.00261373	-	3	1317951	1318911	+	909	protein_coding	-	-	7324	8561	7597	6660	5782	8353	381.779	408.753	418.166	364.016	325.895	349.92
sscle_12g090680	249.291	251.892	220.646	148.609	167.258	155.05	240.61	156.972	0.617855	0.000193924	0.00252763	-	12	1429767	1430816	-	1050	protein_coding	-	-	245	270	204	139	153	190	11.0562	11.1603	9.721	6.57712	7.46561	6.89057
sscle_05g047080	1628.02	1699.81	1751.11	1315.03	1235.31	1521.12	1692.98	1357.15	0.316657	0.000194207	0.00252763	-	5	2245310	2247033	-	1608	protein_coding	-	-	1600	1822	1619	1230	1130	1864	47.1478	49.177	50.3768	38.004	36.0044	44.1419
sscle_01g001230	2159.16	2024.47	1915.51	2333.91	2406.12	2585.25	2033.05	2441.76	-0.264909	0.00019406	0.00252763	-	1	412805	414731	+	1869	protein_coding	-	-	2122	2170	1771	2183	2201	3168	53.7977	50.3907	47.411	58.0303	60.3357	64.5456
sscle_10g078000	143.469	154.867	120.057	84.4614	71.0575	78.341	139.465	77.9533	0.840551	0.000192474	0.00251989	-	10	1068585	1070425	+	1536	protein_coding	-	-	141	166	111	79	65	96	4.34966	4.69047	3.61578	2.55533	2.16813	2.37997
sscle_12g089470	1960.75	1899.46	1865.75	2252.66	2211.53	2287.39	1908.65	2250.53	-0.237964	0.000192734	0.00251989	-	12	958792	961667	-	2322	protein_coding	-	-	1927	2036	1725	2107	2023	2803	39.3231	38.0553	37.1704	45.083	44.6372	45.9676
sscle_04g036450	476.196	445.943	470.495	270.49	315.933	383.544	464.211	323.322	0.516424	0.000190671	0.00250052	-	4	1547945	1548401	+	321	protein_coding	-	-	468	478	435	253	289	470	69.0826	64.6283	67.8039	39.1585	46.1271	55.755
sscle_08g066010	764.152	685.707	754.955	579.469	591.417	523.905	734.938	564.93	0.381085	0.000188362	0.00247401	-	8	1345254	1345994	-	672	protein_coding	-	-	751	735	698	542	541	642	52.954	47.4699	51.9704	40.072	41.2469	36.3795
sscle_06g052250	1231.19	1277.19	1316.3	1102.27	1013.39	982.527	1274.89	1032.73	0.30492	0.000183939	0.00241961	-	6	1342208	1343209	-	1002	protein_coding	-	-	1210	1369	1217	1031	927	1204	57.2197	59.2974	60.7705	51.1213	47.3997	45.7562
sscle_09g072200	1528.3	1764.18	1620.23	1310.75	1408.03	1277.94	1637.57	1332.24	0.299088	0.00018177	0.00240058	-	9	1227439	1230761	+	3249	protein_coding	-	DEAD	1502	1891	1498	1226	1288	1566	21.9052	25.2605	23.0692	18.7478	20.3109	18.3541
sscle_13g092550	6725.76	7098.7	6918.98	8097.6	8247.04	7540.32	6914.48	7961.65	-0.202965	0.000182213	0.00240058	-	13	222266	224315	+	1923	protein_coding	-	-	6610	7609	6397	7574	7544	9240	162.873	171.731	166.444	195.685	200.995	182.971
sscle_05g044380	5944.31	5749.68	6346.81	7057.33	7623.92	6596.96	6013.6	7092.74	-0.237855	0.000181949	0.00240058	-	5	1312263	1313484	+	1119	protein_coding	-	-	5842	6163	5868	6601	6974	8084	247.377	239.035	262.38	293.083	319.312	275.098
sscle_02g014520	2367.75	2304.35	2377.35	2843.89	2683.79	2728.88	2349.82	2752.18	-0.228105	0.000181137	0.00239742	-	2	1033876	1034537	+	429	protein_coding	-	UQ_con	2327	2470	2198	2660	2455	3344	257.02	249.885	256.354	308.06	293.196	296.824
sscle_01g002970	257.431	252.825	266.073	169.992	179.284	168.107	258.776	172.461	0.586149	0.000173828	0.00230423	-	1	1003435	1003888	+	399	protein_coding	-	-	253	271	246	159	164	206	30.0452	29.4779	30.8484	19.7986	21.0588	19.6601
sscle_03g030200	644.085	717.427	669.508	824.3	843.944	944.172	677.007	870.806	-0.364455	0.000172849	0.00229479	-	3	2698641	2700122	+	1482	protein_coding	-	-	633	769	619	771	772	1157	20.2387	22.5205	20.8984	25.8474	26.689	29.7287
sscle_10g076560	1483.53	1725.93	1886.31	1207.05	1138.01	1509.7	1698.59	1284.92	0.400317	0.000170355	0.00226516	-	10	622595	626260	+	3666	protein_coding	-	-	1458	1850	1744	1129	1041	1850	18.8449	21.9018	23.8026	15.3007	14.5486	19.2163
sscle_03g025210	2006.53	2011.41	1923.08	1600.49	1615.74	1739.82	1980.34	1652.02	0.260567	0.000168249	0.00224063	-	3	1037964	1040064	-	1941	protein_coding	-	Homeobox	1972	2156	1778	1497	1478	2132	48.1403	48.2084	45.8328	38.3184	39.0133	41.8266
sscle_07g057570	11592.5	9953.48	11078.8	13239.1	12541.1	12412.2	10874.9	12730.8	-0.227367	0.000162679	0.00216982	-	7	793667	795228	-	1158	protein_coding	-	GTP_CDC	11393	10669	10243	12383	11472	15210	466.184	399.867	442.577	531.285	507.568	500.163
sscle_09g068740	1679.91	1648.5	1782.47	1985.38	2143.75	2002.59	1703.63	2043.91	-0.26274	0.000162568	0.00216982	-	9	51717	53582	-	1689	protein_coding	-	Glycos_transf_1	1651	1767	1648	1857	1961	2454	46.3175	45.4053	48.82	54.6252	59.4855	55.3268
sscle_01g008620	2224.28	2461.08	2621.79	2095.5	1698.82	2036.05	2435.72	1943.46	0.32488	0.000161805	0.00216486	-	1	2933419	2936863	-	2991	protein_coding	-	JmjC	2186	2638	2424	1960	1554	2495	34.6307	38.2788	40.5496	32.5574	26.6194	31.7647
sscle_16g108790	302.201	293.874	242.278	427.652	406.667	370.488	279.451	401.602	-0.519772	0.000160863	0.00215561	-	16	497482	499342	-	1644	protein_coding	-	MFS_1	297	315	224	400	372	454	8.56017	8.31589	6.81736	12.0884	11.5932	10.5159
sscle_04g036600	2919.24	3128.13	2979.8	2689.93	2144.84	2515.89	3009.06	2450.22	0.296114	0.000159454	0.00214007	-	4	1589234	1591434	+	2076	protein_coding	-	-	2869	3353	2755	2516	1962	3083	65.4834	70.0981	66.3994	60.2135	48.4211	56.5506
sscle_12g090240	1451.99	1516.95	1403.91	952.596	1050.56	1323.64	1457.62	1108.93	0.391899	0.00015868	0.00213301	-	12	1248836	1250692	+	1794	protein_coding	-	MFS_1	1427	1626	1298	891	961	1622	37.6903	39.3367	36.2012	24.6755	27.4451	34.4286
sscle_08g065510	1651.42	1663.42	1479.62	1308.62	1246.24	1352.2	1598.16	1302.35	0.29496	0.000155546	0.00209415	-	8	1187656	1189239	+	1536	protein_coding	-	-	1623	1783	1368	1224	1140	1657	50.0674	50.3802	44.562	39.5914	38.0257	41.0792
sscle_11g085200	5890.38	6068.74	6870.3	4270.11	3603.16	4934.67	6276.47	4269.31	0.555594	0.000152917	0.00206199	-	11	1479926	1480273	+	348	protein_coding	-	-	5789	6505	6352	3994	3296	6047	788.228	811.275	913.275	570.216	485.257	661.685
sscle_05g048160	1901.73	1809.89	2023.67	1613.32	1435.36	1630.47	1911.76	1559.72	0.292169	0.000151431	0.00204515	-	5	2668741	2669907	+	933	protein_coding	-	-	1869	1940	1871	1509	1313	1998	94.9195	90.2443	100.337	80.356	72.1019	81.5464
sscle_03g023490	1563.92	1584.12	1616.99	1325.72	1288.87	1339.96	1588.34	1318.18	0.268378	0.000150887	0.00204101	-	3	430962	432228	-	1041	protein_coding	-	Aldo_ket_red	1537	1698	1495	1240	1179	1642	69.9602	70.7924	71.8556	59.1809	58.0265	60.0639
sscle_07g057130	775.344	800.458	713.854	988.946	978.407	931.115	763.219	966.156	-0.338419	0.000150471	0.00203858	-	7	657472	658808	-	1284	protein_coding	-	PH	762	858	660	925	895	1141	28.1202	29.0016	25.7187	35.7921	35.7126	33.8385
sscle_06g051240	3105.45	3850.22	3196.12	2800.05	2523.09	2858.63	3383.93	2727.26	0.31119	0.000146855	0.00199274	-	6	996837	997650	-	576	protein_coding	-	-	3052	4127	2955	2619	2308	3503	251.067	310.965	256.688	225.904	205.294	231.584
sscle_04g035970	3781.08	3268.07	2961.41	3919.43	4197.86	4179	3336.85	4098.76	-0.296643	0.000146058	0.00198506	-	4	1395801	1397217	-	1215	protein_coding	-	-	3716	3503	2738	3666	3840	5121	144.92	125.131	112.753	149.909	161.927	160.498
sscle_16g109600	1767.42	1876.13	1899.28	1474.33	1118.34	1614.97	1847.61	1402.54	0.395715	0.000144757	0.00197048	-	16	810186	811419	-	1086	protein_coding	-	-	1737	2011	1756	1379	1023	1979	75.7875	80.3678	80.903	63.0877	48.2624	69.3916
sscle_08g066620	340.867	363.845	350.437	434.067	487.564	543.491	351.716	488.374	-0.475832	0.000144443	0.00196932	-	8	1554316	1554889	+	465	protein_coding	-	-	335	390	324	406	446	666	34.1366	36.4009	34.8628	43.3794	49.1412	54.5396
sscle_06g050420	861.833	1099.93	818.769	702.419	690.897	683.852	926.844	692.389	0.422367	0.000144175	0.00196879	-	6	733724	735932	-	1986	protein_coding	-	-	847	1179	757	657	632	838	20.2084	25.7653	19.0716	16.436	16.3043	16.0678
sscle_05g046740	2364.7	2504	2564.47	2130.78	2057.39	2088.28	2477.72	2092.15	0.243949	0.000143237	0.00195909	-	5	2142253	2144574	-	2055	protein_coding	-	-	2324	2684	2371	1993	1882	2559	53.5861	56.6853	57.7284	48.1844	46.9214	47.4187
sscle_03g027840	6569.06	6280.52	6295.98	5789.34	5429.89	5397.37	6381.85	5538.87	0.204617	0.000142316	0.00194959	-	3	1892337	1896194	-	3774	protein_coding	-	-	6456	6732	5821	5415	4967	6614	81.0568	77.418	77.1731	71.2865	67.4304	66.7349
sscle_10g075400	588.122	615.737	632.734	792.226	796.937	765.457	612.198	784.873	-0.357983	0.000136004	0.0018661	-	10	208318	209009	-	579	protein_coding	-	Acetyltransf_1	578	660	585	741	729	938	47.3017	49.4727	50.5531	63.5843	64.5078	61.69
sscle_10g080340	3716.97	3844.62	4129.54	4801.47	4517.07	4431.16	3897.04	4583.23	-0.233891	0.000134378	0.00184674	-	10	1935338	1937305	+	1863	protein_coding	-	-	3653	4121	3818	4491	4132	5430	92.9105	96.0041	102.54	119.768	113.635	110.988
sscle_05g041690	2736.09	2860.38	2947.35	2501.77	2384.25	2351.05	2847.94	2412.35	0.239801	0.000132695	0.00182651	-	5	419929	421887	+	1449	protein_coding	-	Aminotran_1_2	2689	3066	2725	2340	2181	2881	87.9327	91.834	94.0954	80.2339	77.1171	75.7122
sscle_10g080630	1265.79	1266.93	1159.47	977.186	1027.6	975.998	1230.73	993.595	0.309839	0.000132474	0.0018264	-	10	2037164	2040157	-	2856	protein_coding	-	MCM	1244	1358	1072	914	940	1196	20.6391	20.6368	18.7805	15.9001	16.8629	15.9464
sscle_05g040830	1004.28	1136.31	1253.57	948.319	859.249	793.203	1131.39	866.924	0.385353	0.000130833	0.00180667	-	5	169203	171729	+	1860	protein_coding	-	MFS_1	987	1218	1159	887	786	972	25.1439	28.4207	31.1775	23.6931	21.6508	19.8996
sscle_07g058480	7402.4	7734.03	7400.29	6509.94	6790.91	6328.48	7512.24	6543.11	0.199725	0.000128835	0.00178194	-	7	1171965	1173790	+	1716	protein_coding	-	Pyr_redox_2	7275	8290	6842	6089	6212	7755	200.883	209.67	199.497	176.295	185.472	172.09
sscle_10g077440	743.801	657.719	593.797	853.167	830.826	951.517	665.106	878.503	-0.402541	0.000126826	0.00175698	-	10	898145	899824	-	1557	protein_coding	-	Sugar_tr	731	705	549	798	760	1166	22.2462	19.6517	17.6422	25.4639	25.0085	28.5168
sscle_06g053520	2765.6	2990.99	2861.91	2465.42	2415.95	2443.26	2872.83	2441.54	0.234883	0.000125517	0.00174165	-	6	1784465	1786205	-	1398	protein_coding	-	-	2718	3206	2646	2306	2210	2994	92.1234	99.5305	94.7006	81.9526	80.9932	81.5521
sscle_06g050520	1601.56	1493.63	1569.4	1279.75	1236.4	1315.48	1554.86	1277.21	0.282674	0.000125139	0.00173921	-	6	758274	760073	-	1566	protein_coding	-	Amino_oxidase	1574	1601	1451	1197	1131	1612	47.6256	44.371	46.3603	37.9763	37.0028	39.198
sscle_11g084110	2166.28	2378.05	2197.8	2762.63	2655.36	2607.29	2247.38	2675.09	-0.250534	0.000124842	0.00173789	-	11	1054751	1056202	-	1452	protein_coding	-	-	2129	2549	2032	2584	2429	3195	69.4763	76.1909	70.0208	88.4171	85.7086	83.7905
sscle_04g035730	18883	18314.4	17870.1	20602.2	21190.4	20428.2	18355.9	20740.3	-0.176102	0.000124577	0.00173701	-	4	1312784	1314148	-	1080	protein_coding	-	RRM_1	18558	19631	16522	19270	19384	25033	814.208	788.894	765.436	886.479	919.566	882.632
sscle_08g064970	3503.29	3621.65	3839.67	3153.94	2994.25	3173.63	3654.87	3107.27	0.233611	0.000124086	0.00173298	-	8	978869	981922	-	3054	protein_coding	-	-	3443	3882	3550	2950	2739	3889	53.419	55.1679	58.1607	47.9914	45.9501	48.4908
sscle_10g075360	1367.54	1508.56	1539.11	1218.81	1094.29	1230.61	1471.73	1181.23	0.316149	0.000123304	0.00172495	-	10	190182	192874	+	2586	protein_coding	-	-	1344	1617	1423	1140	1001	1508	24.6263	27.1382	27.5326	21.9022	19.8321	22.2057
sscle_03g031270	2900.93	3229.82	3077.14	2414.1	2272.75	2786.82	3069.3	2491.22	0.299799	0.000122914	0.00172495	-	3	3103835	3110573	+	6684	protein_coding	-	zf-UBR1	2851	3462	2845	2258	2079	3415	20.211	22.4797	21.2969	16.7841	15.9361	19.4556
sscle_03g022660	12985.5	12283	12869.9	14984.9	14643.3	13939.8	12712.8	14522.7	-0.19191	0.000123311	0.00172495	-	3	153159	154130	-	972	protein_coding	-	adh_short	12762	13166	11899	14016	13395	17082	622.129	587.878	612.512	716.421	706.057	669.211
sscle_09g069260	314.411	322.795	383.967	188.167	263.459	217.07	340.391	222.899	0.611042	0.000121698	0.00171073	-	9	261452	262802	-	1218	protein_coding	-	-	309	346	355	176	241	266	12.021	12.329	14.5831	7.1792	10.1376	8.3162
sscle_06g054260	939.164	806.056	1116.21	1572.69	1188.3	1193.88	953.809	1318.29	-0.467266	0.000117306	0.00165169	-	6	2113043	2113975	-	933	protein_coding	-	SBDS	923	864	1032	1471	1087	1463	46.8757	40.1913	55.3437	78.3324	59.6913	59.7109
sscle_03g028540	3506.35	3528.36	3301.03	4313.94	4056.84	3846.87	3445.25	4072.55	-0.240496	0.00011699	0.00165119	-	3	2117358	2121056	+	3498	protein_coding	-	-	3446	3782	3052	4035	3711	4714	46.6792	46.9247	43.6551	57.3105	54.3544	51.3169
sscle_05g044340	229.958	281.746	255.257	404.132	320.305	414.554	255.654	379.664	-0.571793	0.000117079	0.00165119	-	5	1304414	1305050	-	582	protein_coding	-	-	226	302	236	378	293	508	18.3998	22.5208	20.2889	32.2685	25.7934	33.2377
sscle_02g017660	247.255	340.521	330.969	519.598	452.582	399.049	306.248	457.076	-0.575097	0.000114076	0.00161414	-	2	2086874	2088555	+	1632	protein_coding	-	GTP_CDC	243	365	306	486	414	489	7.05527	9.70672	9.38148	14.7954	12.997	11.4098
sscle_01g002690	5001.07	4589.11	4875.84	4123.64	3938.77	4279.38	4822.01	4113.93	0.228404	0.000111567	0.00158124	-	1	884974	886263	-	1290	protein_coding	-	-	4915	4919	4508	3857	3603	5244	180.535	165.496	174.849	148.549	143.099	154.797
sscle_02g017040	14126.1	13950.2	13077.6	15824.2	15508	15551.5	13718	15627.9	-0.187949	0.000109728	0.00155775	-	2	1862284	1864314	-	1803	protein_coding	-	-	13883	14953	12091	14801	14186	19057	364.851	359.942	335.534	407.855	403.114	402.485
sscle_13g094700	1712.47	1536.54	1411.48	1906.26	1956.81	1897.32	1553.5	1920.13	-0.305153	0.000107804	0.00153296	-	13	1033899	1035297	+	1275	protein_coding	-	Choline_kinase	1683	1647	1305	1783	1790	2325	62.5463	56.0639	51.2119	69.4787	71.9294	69.439
sscle_02g018460	236.063	277.082	263.91	380.611	405.574	343.558	259.018	376.581	-0.536924	0.000107348	0.001529	-	2	2370282	2371484	+	1203	protein_coding	-	-	232	297	244	356	371	421	9.13798	10.715	10.1483	14.7026	15.8005	13.3262
sscle_02g014460	6254.65	6357.95	6775.12	7574.79	7682.95	7193.5	6462.57	7483.75	-0.21149	0.000106835	0.00152422	-	2	1015614	1016830	+	1092	protein_coding	-	-	6147	6815	6264	7085	7028	8815	266.728	270.859	287.011	322.35	329.741	307.39
sscle_04g040110	168.907	174.459	204.422	114.397	106.04	105.271	182.596	108.569	0.749992	0.000105607	0.00150919	-	4	2798989	2800806	+	1713	protein_coding	-	RnaseH	166	187	189	107	97	129	4.59175	4.73788	5.52045	3.10339	2.9012	2.86763
sscle_15g103730	12357.7	14114.4	12908.9	11113.6	10730.8	11734.8	13127	11193.1	0.229811	0.000105393	0.00150865	-	15	588468	589924	-	1395	protein_coding	-	-	12145	15129	11935	10395	9816	14380	412.526	470.691	428.074	370.221	360.515	392.532
sscle_07g062050	407.005	337.722	393.701	240.554	286.416	252.976	379.476	259.982	0.545667	0.000104943	0.00150471	-	7	2378304	2378961	+	603	protein_coding	-	-	400	362	364	225	262	310	31.4319	26.055	30.2033	18.5385	22.2611	19.5765
sscle_02g021940	1604.62	1626.11	1469.89	1956.51	1816.89	1943.02	1566.87	1905.47	-0.282109	0.000102803	0.00147648	-	2	3586180	3589541	+	2709	protein_coding	-	AMP-binding	1577	1743	1359	1830	1662	2381	27.5836	27.9247	25.1004	33.5624	31.433	33.4689
sscle_12g090500	2423.71	2576.77	2574.2	1923.37	2006.01	2270.26	2524.89	2066.54	0.287513	0.000100874	0.0014512	-	12	1366146	1367702	-	1557	protein_coding	-	-	2382	2762	2380	1799	1835	2782	72.4905	76.9901	76.4819	57.4054	60.3825	68.0392
sscle_10g080660	1570.02	1831.35	1931.73	1480.75	1425.52	1320.37	1777.7	1408.88	0.336341	9.99041e-05	0.00143966	-	10	2044481	2046059	+	1434	protein_coding	-	-	1543	1963	1786	1385	1304	1618	50.9853	59.4116	62.3164	47.9856	46.5899	42.9655
sscle_07g056220	8913.41	8621.25	9364.47	8111.5	7581.29	7517.47	8966.37	7736.75	0.212838	9.91045e-05	0.00143053	-	7	320839	322262	+	1224	protein_coding	-	-	8760	9241	8658	7587	6935	9212	339.118	327.671	353.921	307.963	290.288	286.591
sscle_11g083720	2994.54	2921.95	2859.74	3610.46	3298.16	3425.79	2925.41	3444.8	-0.235678	9.82582e-05	0.0014207	-	11	941552	944368	-	2766	protein_coding	-	-	2943	3132	2644	3377	3017	4198	50.4157	49.1439	47.8277	60.6582	55.8839	57.7938
sscle_09g072470	947.304	830.312	1012.37	722.733	651.542	745.055	929.997	706.444	0.394157	9.76349e-05	0.00141406	-	9	1312339	1313716	-	1197	protein_coding	-	-	931	890	936	676	596	913	36.8539	32.2698	39.1248	28.0584	25.5103	29.0447
sscle_05g046840	1884.43	1558	1817.08	2054.87	2358.02	2167.43	1753.17	2193.44	-0.323658	9.55099e-05	0.00138562	-	5	2177597	2179128	+	1368	protein_coding	-	-	1852	1670	1680	1922	2157	2656	64.1479	52.9822	61.446	69.8036	80.7844	73.932
sscle_12g090480	1008.35	1063.55	968.029	1281.89	1317.3	1199.6	1013.31	1266.26	-0.319653	9.40556e-05	0.00136682	-	12	1356426	1357974	+	1347	protein_coding	-	-	991	1140	895	1199	1205	1470	34.8605	36.7314	33.2449	44.2244	45.8335	41.5566
sscle_04g035050	5370.43	5572.42	5330.11	6068.39	6465.14	6235.45	5424.32	6256.33	-0.205659	9.35921e-05	0.00136239	-	4	1054725	1055898	+	717	protein_coding	-	Myb_DNA-binding	5278	5973	4928	5676	5914	7641	348.801	361.554	343.892	393.309	422.596	405.809
sscle_08g064200	7439.03	8527.02	5886.05	5048.44	4579.38	4263.06	7284.04	4630.29	0.653824	9.2426e-05	0.00135198	-	8	713654	714634	+	867	protein_coding	-	-	7311	9140	5442	4722	4189	5224	399.563	457.538	314.058	270.594	247.545	229.443
sscle_11g082050	1180.31	1078.47	1250.33	944.043	763.048	961.309	1169.7	889.467	0.392741	9.27196e-05	0.00135198	-	11	361892	363614	-	1551	protein_coding	-	MFS_1	1160	1156	1156	883	698	1178	35.4384	32.3479	37.292	28.2852	23.0572	28.9217
sscle_15g103240	2047.23	2517.06	2561.22	1967.2	1733.8	1925.88	2375.17	1875.63	0.340259	9.2704e-05	0.00135198	-	15	391894	396919	+	4854	protein_coding	-	HATPase_c	2012	2698	2368	1840	1586	2360	19.6407	24.1236	24.4091	18.8334	16.7404	18.5141
sscle_01g000930	126.172	139.94	173.056	239.485	217.545	254.608	146.389	237.213	-0.700367	9.07636e-05	0.00133022	-	1	306256	307234	-	831	protein_coding	-	UbiA	124	150	160	224	199	312	7.07047	7.83412	9.63361	13.3924	12.2692	14.297
sscle_08g064310	1616.83	1224.94	1589.95	1085.17	1131.45	1162.87	1477.24	1126.5	0.389677	8.96372e-05	0.00131595	-	8	755390	756874	-	1434	protein_coding	-	-	1589	1313	1470	1015	1035	1425	52.5052	39.7389	51.2907	35.1664	36.979	37.8405
sscle_12g090860	662.4	598.944	533.227	779.397	779.446	816.052	598.191	791.632	-0.404192	8.95638e-05	0.00131595	-	12	1483844	1485079	+	1236	protein_coding	-	-	651	642	493	729	713	1000	24.9569	22.5432	19.9572	29.3035	29.5552	30.8086
sscle_04g034440	4161.63	4330.68	3836.42	4814.3	4772.88	4907.74	4109.58	4831.64	-0.233291	8.92921e-05	0.00131538	-	4	832720	834728	+	1905	protein_coding	-	-	4090	4642	3547	4503	4366	6014	101.732	105.757	93.1615	117.44	117.423	120.215
sscle_01g008680	47825.1	48074.1	51343.4	55541.4	56824.1	54762.8	49080.9	55709.4	-0.182763	8.90352e-05	0.00131384	-	1	2964448	2965079	-	378	protein_coding	-	-	47002	51530	47470	51950	51980	67107	5891.86	5916.55	6283.44	6828.17	7045.44	6760.31
sscle_05g043280	3624.38	4106.78	3542.23	4517.08	4379.33	4562.55	3757.8	4486.32	-0.255338	8.68016e-05	0.00128308	-	5	923336	926526	-	2664	protein_coding	-	Glyco_hydro_3_C	3562	4402	3275	4225	4006	5591	63.356	71.7159	61.5102	78.7958	77.0442	79.9183
sscle_05g044810	1949.55	1815.49	1768.41	2245.18	2168.89	2232.72	1844.49	2215.6	-0.264544	8.60338e-05	0.00127392	-	5	1458722	1461975	-	3084	protein_coding	-	-	1916	1946	1635	2100	1984	2736	29.438	27.386	26.5261	33.831	32.9603	33.7826
sscle_11g080900	650.19	575.621	444.536	356.021	263.459	436.588	556.782	352.023	0.657691	8.4377e-05	0.00125154	-	11	3419	4037	-	567	protein_coding	-	-	639	617	411	333	241	535	53.4005	47.2283	36.2684	29.1791	21.777	35.9304
sscle_13g095990	2703.53	2907.02	2612.06	3803.97	3207.43	3148.33	2740.87	3386.57	-0.30431	8.33561e-05	0.00123854	-	13	1486753	1489647	+	2895	protein_coding	-	-	2657	3116	2415	3558	2934	3858	43.4881	46.7142	41.7387	61.0616	51.9248	50.7463
sscle_11g083800	2319.93	2606.62	2506.06	1939.4	1887.94	2201.71	2477.54	2009.68	0.30065	8.15704e-05	0.0012141	-	11	966051	969017	+	2967	protein_coding	-	-	2280	2794	2317	1814	1727	2698	36.412	40.8704	39.0732	30.376	29.8221	34.627
sscle_02g020570	1111.12	1253.86	1291.43	1002.84	978.407	879.704	1218.8	953.652	0.355583	8.07383e-05	0.0012038	-	2	3059129	3060667	-	1539	protein_coding	-	-	1092	1344	1194	938	895	1078	33.6211	37.9019	38.8182	30.2813	29.7953	26.6729
sscle_05g044220	931.024	834.977	1087	543.119	672.313	789.938	951.002	668.457	0.504985	7.84547e-05	0.00117178	-	5	1267211	1269415	-	1998	protein_coding	-	PAF-AH_p_II	915	895	1005	508	615	968	21.6997	19.4414	25.1675	12.6322	15.7704	18.4489
sscle_03g022970	5797.78	5753.41	5480.45	4603.68	4309.36	5203.96	5677.21	4705.67	0.269991	7.56657e-05	0.0011339	-	3	247319	248923	-	1464	protein_coding	-	-	5698	6167	5067	4306	3942	6377	184.42	182.824	173.173	146.131	137.955	165.869
sscle_01g001170	36435.1	38926.7	37044.7	42917.1	41148.8	44563.8	37468.8	42876.6	-0.194539	7.57867e-05	0.0011339	-	1	394433	395892	-	1404	protein_coding	-	-	35808	41725	34250	40142	37641	54609	1208.48	1289.82	1220.57	1420.5	1373.59	1481.11
sscle_15g105640	2675.04	2611.28	2765.64	2325.36	1969.93	2288.21	2683.99	2194.5	0.289536	7.54257e-05	0.00113244	-	15	1200208	1202858	-	2604	protein_coding	-	-	2629	2799	2557	2175	1802	2804	47.8385	46.6511	49.1315	41.4982	35.455	41.0041
sscle_16g110170	331.709	303.204	361.253	452.242	450.395	496.976	332.055	466.538	-0.493877	7.4643e-05	0.00112265	-	16	1016185	1016954	+	699	protein_coding	-	-	326	325	334	423	412	609	22.0988	20.1793	23.9078	30.0659	30.1984	33.1765
sscle_03g022580	905.586	891.886	1062.13	681.036	701.829	781.778	953.2	721.548	0.398807	7.40574e-05	0.00111579	-	3	125151	126791	+	1452	protein_coding	-	-	890	956	982	637	642	958	29.0436	28.5753	33.8388	21.7963	22.6533	25.124
sscle_11g082890	13140.2	14449.3	12860.2	11309.3	11478.5	11935.6	13483.2	11574.5	0.220214	7.3308e-05	0.00110798	-	11	654625	661516	+	6393	protein_coding	-	GATase_2	12914	15488	11890	10578	10500	14626	95.7159	105.145	93.0566	82.2071	84.1488	87.1187
sscle_02g011720	99367.2	97436.6	93653.3	84719	88393.3	79738.9	96819	84283.7	0.20009	7.34103e-05	0.00110798	-	2	44495	46305	+	1638	protein_coding	-	-	97657	104441	86588	79241	80858	97713	2824.99	2767.31	2644.93	2403.51	2529.14	2271.59
sscle_03g026370	4755.85	5091.02	5216.54	4401.61	4265.64	4209.2	5021.14	4292.15	0.226489	7.30496e-05	0.00110642	-	3	1405334	1408168	-	2709	protein_coding	-	-	4674	5457	4823	4117	3902	5158	81.7537	87.4269	89.0796	75.5062	73.7975	72.5042
sscle_01g001290	20845.8	19914.4	21212.3	24062.9	23394.3	23031.4	20657.5	23496.2	-0.18577	7.30487e-05	0.00110642	-	1	428551	430400	+	1416	protein_coding	-	-	20487	21346	19612	22507	21400	28223	685.556	654.264	692.993	789.705	774.308	758.981
sscle_06g052170	4785.36	4943.62	4504.85	3902.33	3987.96	4201.04	4744.61	4030.44	0.235107	7.2696e-05	0.00110495	-	6	1300356	1302674	-	2319	protein_coding	-	-	4703	5299	4165	3650	3648	5148	96.0953	99.1729	89.8637	78.1993	80.5967	84.5334
sscle_10g079890	909.656	1106.46	1088.09	1372.76	1253.89	1355.46	1034.73	1327.37	-0.359528	7.24515e-05	0.00110319	-	10	1779989	1783126	+	3006	protein_coding	-	-	894	1186	1006	1284	1147	1661	14.0921	17.1236	16.7448	21.222	19.5496	21.0412
sscle_09g070960	13311.1	13767.3	13327.4	11449.3	12209.9	11746.3	13468.6	11801.8	0.190697	7.19758e-05	0.00109789	-	9	818244	819400	-	852	protein_coding	-	-	13082	14757	12322	10709	11169	14394	727.549	751.724	723.622	624.482	671.642	643.328
sscle_09g073680	15201.6	15440.1	20515.7	11407.6	10643.3	11641.8	17052.5	11230.9	0.602443	6.97477e-05	0.00106579	-	9	1748626	1749566	+	837	protein_coding	-	-	14940	16550	18968	10670	9736	14266	845.771	858.168	1133.88	633.358	595.962	649.034
sscle_01g010250	9075.19	10190.4	9919.33	6157.13	5973.2	7838.18	9728.32	6656.17	0.547258	6.97417e-05	0.00106579	-	1	3495144	3496890	-	1632	protein_coding	-	-	8919	10923	9171	5759	5464	9605	258.955	290.484	281.169	175.322	171.535	224.113
sscle_12g089700	5947.36	4916.57	5733.55	6894.83	6628.02	6508.01	5532.49	6676.95	-0.27143	6.93527e-05	0.00106353	-	12	1055229	1056701	-	1422	protein_coding	-	Glyco_hydro_17	5845	5270	5301	6449	6063	7975	194.766	160.846	186.521	225.322	218.45	213.561
sscle_02g016670	20055.2	19474.1	19885.2	17535.9	17765.5	17391.7	19804.8	17564.4	0.173226	6.86527e-05	0.00105468	-	2	1767750	1772418	-	3489	protein_coding	-	CPSase_L_D2	19710	20874	18385	16402	16251	21312	267.678	259.66	263.653	233.564	238.64	232.602
sscle_08g066130	1747.07	1629.84	1649.44	1383.46	1309.64	1413.4	1675.45	1368.83	0.290651	6.84578e-05	0.00105356	-	8	1389917	1391446	-	1470	protein_coding	-	tRNA-synt_2d	1717	1747	1525	1294	1198	1732	55.3453	51.5793	51.9066	43.7348	41.7545	44.8664
sscle_01g007450	396.83	391.833	338.54	234.14	255.807	275.826	375.734	255.257	0.556014	6.55795e-05	0.00101108	-	1	2557594	2558651	+	942	protein_coding	-	-	390	420	313	219	234	338	19.6174	19.3508	16.6251	11.5506	12.7271	13.6633
sscle_12g090760	1363.47	1154.97	1301.16	961.149	924.84	1071.48	1273.2	985.822	0.36658	6.17813e-05	0.000954227	-	12	1449010	1450088	+	1023	protein_coding	-	-	1340	1238	1203	899	846	1313	62.0665	52.5224	58.8383	43.6611	42.37	48.8742
sscle_07g060150	1189.47	1252	1283.86	1044.54	928.12	988.239	1241.78	986.967	0.331048	6.1457e-05	0.000950926	-	7	1749855	1752413	+	2280	protein_coding	-	Fungal_trans	1169	1342	1187	977	849	1211	24.2945	25.5457	26.0487	21.2897	19.0782	20.2255
sscle_02g019630	23749.8	23554.7	23587.5	26315.6	26372.2	27131.3	23630.7	26606.3	-0.171186	5.95539e-05	0.000923139	-	2	2747131	2748177	-	897	protein_coding	-	-	23341	25248	21808	24614	24124	33247	1232.98	1221.62	1216.45	1363.33	1377.91	1411.4
sscle_08g063550	1209.82	1287.45	1327.12	988.946	906.256	1088.61	1274.8	994.605	0.355734	5.81081e-05	0.000902353	-	8	537073	537537	+	465	protein_coding	-	-	1189	1380	1227	925	829	1334	121.159	128.803	132.027	98.8324	91.3408	109.243
sscle_10g075590	641.033	615.737	628.408	857.443	759.768	840.534	628.392	819.248	-0.383605	5.80062e-05	0.000902353	-	10	257335	259002	+	1107	protein_coding	-	ADH_zinc_N	630	660	581	802	695	1030	26.9663	25.8759	26.2602	35.9946	32.1663	35.4308
sscle_03g022650	3384.25	3285.8	3254.53	3914.09	3877.55	3791.38	3308.19	3861.01	-0.222636	5.71989e-05	0.000891453	-	3	150929	152543	-	1455	protein_coding	-	p450	3326	3522	3009	3661	3547	4646	108.315	105.057	103.474	125.011	124.9	121.593
sscle_02g014690	1892.57	1724.06	1619.15	1368.49	1457.23	1385.66	1745.26	1403.79	0.314665	5.66185e-05	0.00088401	-	2	1079507	1081833	+	2181	protein_coding	-	tRNA-synt_2	1860	1848	1497	1280	1333	1698	40.4096	36.7745	34.3428	29.1585	31.314	29.6465
sscle_07g058660	5359.24	5452.07	5921.74	4697.76	4462.41	4938.75	5577.68	4699.64	0.246393	5.62521e-05	0.000879886	-	7	1233853	1235144	+	1050	protein_coding	-	-	5267	5844	5475	4394	4082	6052	237.685	241.558	260.895	207.913	199.181	219.483
sscle_12g090700	381.567	371.308	388.293	296.149	251.434	212.174	380.389	253.252	0.591581	5.3896e-05	0.000844567	-	12	1437526	1438027	+	393	protein_coding	-	-	375	398	359	277	230	260	45.2133	43.9532	45.7059	35.0185	29.9846	25.1925
sscle_03g028940	7671.02	8123.06	7623.1	9337.79	8811.13	8923.53	7805.73	9024.15	-0.209038	5.35228e-05	0.00084025	-	3	2242427	2247449	-	4737	protein_coding	-	Myosin_head	7539	8707	7048	8734	8060	10935	75.4116	79.7747	74.4445	91.6052	87.1756	87.9035
sscle_14g101740	688.856	658.652	688.977	801.848	917.188	951.517	678.828	890.184	-0.392807	5.09058e-05	0.000800627	-	14	1627133	1630228	-	3096	protein_coding	-	-	677	706	637	750	839	1166	10.3613	9.897	10.2946	12.0357	13.8843	14.3413
sscle_14g100440	1065.34	1156.84	1149.74	1414.46	1427.71	1350.57	1123.97	1397.58	-0.313473	5.01649e-05	0.000790418	-	14	1205546	1206689	+	993	protein_coding	-	-	1047	1240	1063	1323	1306	1655	49.9603	54.1966	53.5617	66.1944	67.3841	63.4658
sscle_08g066940	1574.09	1566.4	1660.25	1937.27	1916.37	1943.02	1600.25	1932.22	-0.272469	5.0072e-05	0.000790403	-	8	1673087	1674239	+	1014	protein_coding	-	-	1547	1679	1535	1812	1753	2381	72.2903	71.8642	75.7427	88.7832	88.5742	89.4154
sscle_11g082490	1279.01	1110.19	1233.02	1588.73	1519.54	1444.41	1207.41	1517.56	-0.329673	4.98973e-05	0.000789093	-	11	517533	518459	+	927	protein_coding	-	-	1257	1190	1140	1486	1390	1770	64.2515	55.7144	61.5312	79.6434	76.8243	72.7083
sscle_01g004000	3420.88	3307.25	3590.9	2786.16	2771.24	3049.59	3439.68	2868.99	0.260494	4.97505e-05	0.00078822	-	1	1389557	1391221	-	1608	protein_coding	-	MFS_1	3362	3545	3320	2606	2535	3737	99.0694	95.682	103.305	80.5191	80.771	88.4968
sscle_05g046610	1597.49	1511.35	1477.46	1211.33	1267.01	1245.3	1528.77	1241.21	0.300681	4.86046e-05	0.000771487	-	5	2096498	2098900	-	2253	protein_coding	-	Dus	1570	1620	1366	1133	1159	1526	33.0192	31.2071	30.3361	24.985	26.3564	25.7919
sscle_03g029420	13149.3	10637.3	16112.5	7985.34	6988.78	8450.22	13299.7	7808.11	0.768252	4.82471e-05	0.000767227	-	3	2410907	2413171	-	2103	protein_coding	-	MFS_1	12923	11402	14897	7469	6393	10355	291.174	235.311	354.429	176.455	155.75	187.5
sscle_09g070440	10469.2	11543.2	9938.79	9065.16	8953.24	9072.87	10650.4	9030.42	0.238219	4.81565e-05	0.000767204	-	9	634919	647863	-	12366	protein_coding	-	HECT	10289	12373	9189	8479	8190	11118	39.425	43.4256	37.18	34.0664	33.9327	34.2364
sscle_08g063730	742.784	812.586	847.972	547.395	622.026	632.44	801.114	600.621	0.414008	4.80285e-05	0.000766585	-	8	590266	591766	-	1449	protein_coding	-	-	730	871	784	512	569	775	23.8716	26.0885	27.0718	17.5555	20.119	20.3669
sscle_07g057060	817.062	900.282	804.708	1126.86	1025.41	1081.27	840.684	1077.85	-0.357801	4.67859e-05	0.000748139	-	7	634148	636063	+	1578	protein_coding	-	-	803	965	744	1054	938	1325	24.1122	26.5412	23.5904	33.1852	30.455	31.9742
sscle_03g032000	2051.3	2257.7	1879.82	1626.15	1543.59	1747.17	2062.94	1638.97	0.331482	4.65874e-05	0.000747638	-	3	3345546	3349613	+	4068	protein_coding	-	RVT_1	2016	2420	1738	1521	1412	2141	23.4821	25.8187	21.3766	18.5763	17.7835	20.0413
sscle_04g033390	4257.27	4886.71	3742.33	3342.1	3497.12	3443.74	4295.44	3427.65	0.326046	4.65813e-05	0.000747638	-	4	486486	489127	+	1836	protein_coding	-	-	4184	5238	3460	3126	3199	4220	107.981	123.821	94.2917	84.5915	89.2699	87.5247
sscle_04g032620	8804.53	8858.21	8147.67	10430.4	10113.1	9607.38	8603.47	10050.3	-0.223848	4.66676e-05	0.000747638	-	4	200016	204971	-	4428	protein_coding	-	-	8653	9495	7533	9756	9251	11773	92.5949	93.0652	85.1198	109.465	107.04	101.244
sscle_14g099730	524.019	388.101	451.026	668.207	603.442	646.313	454.382	639.321	-0.494106	4.55053e-05	0.000733113	-	14	974765	975976	-	1212	protein_coding	-	-	515	416	417	625	552	792	20.1341	14.8967	17.2149	25.6205	23.3346	24.8836
sscle_08g064670	536.229	564.425	711.691	434.067	446.022	382.728	604.115	420.939	0.522374	4.51668e-05	0.000729024	-	8	866771	868932	-	1980	protein_coding	-	-	527	605	658	406	408	469	12.6117	13.2614	16.6276	10.1876	10.5574	9.01983
sscle_07g056460	1827.45	1802.43	1768.41	2145.75	2212.62	2121.74	1799.43	2160.03	-0.263017	4.5096e-05	0.000729024	-	7	397406	398995	-	1590	protein_coding	-	-	1796	1932	1635	2007	2024	2600	53.5226	52.7363	51.4506	62.7135	65.2194	62.2683
sscle_01g006550	3528.73	3991.09	3796.41	3074.82	2931.94	3320.52	3772.08	3109.09	0.278181	4.45906e-05	0.000722435	-	1	2246482	2258251	-	11574	protein_coding	-	PI3_PI4_kinase	3468	4278	3510	2876	2682	4069	14.1979	16.042	15.1738	12.3457	11.8724	13.3874
sscle_09g070220	2223.26	2493.73	2632.61	2120.09	1932.76	1780.63	2449.87	1944.49	0.334265	4.44862e-05	0.000722104	-	9	559628	561247	-	1359	protein_coding	-	-	2185	2673	2434	1983	1768	2182	76.1833	85.3649	89.6131	72.496	66.654	61.1401
sscle_04g039430	129.224	106.355	143.852	56.6639	72.1507	60.3878	126.477	63.0675	1.00408	4.41628e-05	0.000718209	-	4	2551491	2553172	-	1617	protein_coding	-	AA_permease	127	114	133	53	66	74	3.72153	3.05981	4.1154	1.62846	2.09121	1.74266
sscle_09g074300	252.343	201.514	174.137	358.159	321.398	312.548	209.331	330.702	-0.657774	4.34497e-05	0.00070795	-	9	1955840	1957456	-	1617	protein_coding	-	-	248	216	161	335	294	383	7.26724	5.79754	4.9818	10.2931	9.31538	9.01944
sscle_01g006330	1118.25	1003.84	1022.11	674.622	647.17	918.875	1048.06	746.889	0.484797	4.28507e-05	0.000699515	-	1	2169421	2169952	-	423	protein_coding	-	-	1099	1076	945	631	592	1126	123.108	110.401	111.779	74.1139	71.7042	101.365
sscle_01g008090	304.236	347.052	335.295	219.172	214.266	225.23	328.861	219.556	0.582218	4.24828e-05	0.000694828	-	1	2770965	2772676	-	1656	protein_coding	-	PAF-AH_p_II	299	372	310	205	196	276	8.55537	9.7495	9.36637	6.15041	6.064	6.34658
sscle_07g057010	5634.98	6190.02	5102.97	4669.96	4659.18	4661.29	5642.66	4663.48	0.275349	4.21392e-05	0.00069052	-	7	605311	609438	-	4128	protein_coding	-	RVT_1	5538	6635	4718	4368	4262	5712	63.5684	69.7591	57.1858	52.5719	52.8977	52.6913
sscle_08g065240	5035.67	5238.43	5047.81	4269.04	4517.07	4370.77	5107.3	4385.63	0.219994	4.17831e-05	0.000685993	-	8	1070292	1072593	-	1698	protein_coding	-	-	4949	5615	4667	3993	4132	5356	138.104	143.52	137.521	116.835	124.677	120.114
sscle_06g051870	7189.74	7069.78	7180.72	8284.7	8221.9	8037.3	7146.75	8181.3	-0.194926	4.1736e-05	0.000685993	-	6	1213847	1214621	+	705	protein_coding	-	-	7066	7578	6639	7749	7521	9849	474.911	466.515	471.177	546.094	546.575	531.978
sscle_05g044250	530.124	516.846	464.005	334.638	307.187	399.049	503.658	346.958	0.533721	3.99258e-05	0.00065801	-	5	1280212	1281333	+	1008	protein_coding	-	-	521	554	429	313	281	489	24.4909	23.8533	21.2945	15.4275	14.2827	18.4731
sscle_09g074510	2954.86	2625.28	3015.49	2309.32	2421.42	2332.28	2865.21	2354.34	0.28298	3.98814e-05	0.00065801	-	9	2037819	2039205	+	1035	protein_coding	-	-	2904	2814	2788	2160	2215	2858	132.949	118	134.779	103.687	109.647	105.151
sscle_04g037290	982.917	945.063	991.824	1202.77	1225.47	1219.18	973.268	1215.81	-0.321458	3.93939e-05	0.000651742	-	4	1832486	1834115	-	1563	protein_coding	-	-	966	1013	917	1125	1121	1494	29.285	28.1287	29.3549	35.7605	36.746	36.3984
sscle_04g037640	262.518	247.228	298.521	191.374	144.301	163.21	269.422	166.295	0.695087	3.90734e-05	0.000647684	-	4	1966773	1969151	-	2061	protein_coding	-	-	258	265	276	179	132	200	5.93157	5.58043	6.70041	4.31505	3.2814	3.69524
sscle_09g073550	171.96	164.197	166.566	288.665	244.875	259.505	167.574	264.348	-0.657522	3.8449e-05	0.000638564	-	9	1714484	1715302	-	768	protein_coding	-	-	169	176	154	270	224	318	10.4269	9.94607	10.033	17.4668	14.9434	15.7673
sscle_02g018340	2632.3	2608.49	2499.57	2206.69	2198.41	2012.38	2580.12	2139.16	0.271694	3.8369e-05	0.000638469	-	2	2328718	2330600	-	1695	protein_coding	-	MFS_1	2587	2796	2311	2064	2011	2466	72.3194	71.5925	68.2182	60.4993	60.7863	55.4006
sscle_10g079920	46285.6	56844.6	64875.3	39189	35492.7	33608.3	56001.8	36096.7	0.633618	3.58402e-05	0.000597544	-	10	1789900	1791166	-	1107	protein_coding	-	CN_hydrolase	45489	60931	59981	36655	32467	41184	1947.09	2388.86	2711.04	1645.11	1502.65	1416.68
sscle_14g100090	1828.47	1935.84	1890.63	2237.69	2323.03	2243.33	1884.98	2268.02	-0.266462	3.5517e-05	0.000593306	-	14	1083505	1084386	+	714	protein_coding	-	-	1797	2075	1748	2093	2125	2749	119.255	126.13	122.494	145.64	152.484	146.611
sscle_14g101650	1087.72	1097.13	1155.15	829.646	833.012	936.012	1113.33	866.223	0.35962	3.52831e-05	0.000591077	-	14	1596254	1600279	-	3318	protein_coding	-	-	1069	1176	1068	776	762	1147	15.2661	15.3826	16.1052	11.6197	11.7664	13.1637
sscle_14g098820	23516.7	25265.7	24154.2	20991.3	19419.5	21908.5	24312.2	20773.1	0.226835	3.53149e-05	0.000591077	-	14	647479	651101	+	3264	protein_coding	-	-	23112	27082	22332	19634	17764	26847	335.517	360.106	342.332	298.861	278.839	313.211
sscle_12g089950	1262.73	1450.71	1359.57	935.49	589.231	604.695	1357.67	709.805	0.93631	3.32888e-05	0.000559343	-	12	1135852	1137941	+	2037	protein_coding	-	-	1241	1555	1257	875	539	741	28.8675	33.1314	30.8755	21.3416	13.5569	13.8522
sscle_12g090940	721.416	616.67	789.566	944.043	925.934	972.734	709.217	947.57	-0.420168	3.30805e-05	0.000556931	-	12	1513100	1515493	-	2178	protein_coding	-	Zn_clus	709	661	730	883	847	1192	15.4247	13.1718	16.7701	20.1425	19.9246	20.8405
sscle_09g069190	1512.02	1566.4	1313.06	1173.91	1124.89	1151.45	1463.83	1150.08	0.348762	3.26983e-05	0.000551576	-	9	232772	233884	-	1113	protein_coding	-	NPD	1486	1679	1214	1098	1029	1411	63.2632	65.472	54.575	49.0137	47.3678	48.275
sscle_02g015330	1209.82	1143.78	1226.53	1648.6	1574.2	1363.62	1193.38	1528.81	-0.356031	3.25893e-05	0.000550817	-	2	1314424	1315821	-	798	protein_coding	-	-	1189	1226	1134	1542	1440	1671	70.6003	66.6788	71.1018	96.0046	92.4534	79.7378
sscle_05g046450	981.899	912.41	1072.94	1254.09	1292.15	1239.58	989.085	1261.94	-0.352199	3.2001e-05	0.000541938	-	5	2034739	2035024	-	234	protein_coding	-	-	965	978	992	1173	1182	1519	195.407	181.394	212.112	249.054	258.8	247.191
sscle_05g043340	6833.61	7136.95	9493.18	4514.94	3843.66	5084.82	7821.25	4481.14	0.803334	3.15242e-05	0.000534916	-	5	946767	947492	+	600	protein_coding	-	-	6716	7650	8777	4223	3516	6231	530.38	553.363	731.922	349.688	300.235	395.455
sscle_07g056970	4567.61	4855.92	4594.62	5733.75	5621.19	5221.92	4672.72	5525.62	-0.241164	3.13387e-05	0.000532819	-	7	583143	585219	-	1686	protein_coding	-	-	4489	5205	4248	5363	5142	6399	126.159	133.987	126.066	158.038	156.256	144.526
sscle_04g037170	565.737	752.878	714.936	439.413	529.105	446.38	677.85	471.633	0.52513	3.06615e-05	0.000523279	-	4	1779233	1781556	-	2217	protein_coding	-	Catalase	556	807	661	411	484	547	11.8833	15.7982	14.9178	9.21057	11.1852	9.39534
sscle_02g013250	979.864	1099.93	939.908	1440.12	1238.59	1256.72	1006.57	1311.81	-0.380581	3.07167e-05	0.000523279	-	2	578711	581276	+	2373	protein_coding	-	-	963	1179	869	1347	1133	1540	19.229	21.5633	18.3228	28.202	24.4622	24.7123
sscle_02g019490	456.863	491.657	525.656	383.818	279.857	335.397	491.392	333.024	0.560314	3.04586e-05	0.000521724	-	2	2706194	2707096	-	849	protein_coding	-	-	449	527	486	359	256	411	25.0592	26.9403	28.6417	21.0086	15.4488	18.4342
sscle_11g085320	3691.53	3835.29	3694.74	4355.64	4454.76	4312.83	3740.52	4374.41	-0.225459	3.05042e-05	0.000521724	-	11	1528146	1531052	+	2772	protein_coding	-	GTP_EFTU	3628	4111	3416	4074	4075	5285	62.0157	64.3656	61.6588	73.0194	75.3178	72.601
sscle_10g078230	7408.51	8231.28	8507.84	4983.22	4541.12	6197.1	8049.21	5240.48	0.618856	2.97226e-05	0.000511399	-	10	1156158	1157375	-	1218	protein_coding	-	FAD_binding_3	7281	8823	7866	4661	4154	7594	283.251	314.39	323.13	190.126	174.736	237.418
sscle_02g014030	747.872	703.433	793.892	517.459	502.868	613.671	748.399	544.666	0.454275	2.97816e-05	0.000511399	-	2	857602	858994	-	1266	protein_coding	-	FMN_dh	735	754	734	484	460	752	27.5094	25.8486	29.009	18.9943	18.6161	22.6191
sscle_02g018810	1541.53	1314.5	1242.75	1800.42	1831.1	1651.69	1366.26	1761.07	-0.365205	2.83509e-05	0.000488783	-	2	2497066	2498942	-	1770	protein_coding	-	-	1515	1409	1149	1684	1675	2024	40.5571	34.5492	32.4801	47.2693	48.4847	43.544
sscle_11g086560	5286.99	5993.17	5037	4201.69	4372.77	4717.6	5439.05	4430.68	0.295653	2.82904e-05	0.000488719	-	11	1988067	1995916	-	6750	protein_coding	-	-	5196	6424	4657	3930	4000	5781	36.4748	41.3049	34.5201	28.9267	30.3613	32.6129
sscle_04g039530	7117.5	6583.72	7407.86	5974.3	6090.17	5798.87	7036.36	5954.45	0.24085	2.78814e-05	0.000482622	-	4	2582778	2584677	+	1845	protein_coding	-	Sugar_tr	6995	7057	6849	5588	5571	7106	179.647	166.006	185.738	150.477	154.704	146.663
sscle_01g005820	15958.7	15257.2	15222.4	17951.8	17343.5	17787.5	15479.4	17694.3	-0.192965	2.78443e-05	0.000482622	-	1	1996547	1998239	+	1371	protein_coding	-	Tubulin	15684	16354	14074	16791	15865	21797	542.06	517.71	513.63	608.485	592.879	605.411
sscle_13g094440	4060.89	4911.9	4075.46	3393.42	3568.18	3566.15	4349.42	3509.25	0.309954	2.76109e-05	0.000479871	-	13	951508	953161	+	1602	protein_coding	-	SIR2	3991	5265	3768	3174	3264	4370	118.045	142.638	117.684	98.4362	104.388	103.875
sscle_13g093020	1545.6	1433.92	1542.36	1263.71	1119.43	1211.02	1507.29	1198.05	0.330477	2.72693e-05	0.000474894	-	13	412647	413903	+	1257	protein_coding	-	-	1519	1537	1426	1182	1024	1484	57.2599	53.0687	56.7616	46.7189	41.7377	44.9562
sscle_06g054480	2171.37	2059.92	1959.85	2468.62	2443.28	2612.18	2063.71	2508.03	-0.28177	2.7135e-05	0.000473515	-	6	2203591	2205349	-	1605	protein_coding	-	-	2134	2208	1812	2309	2235	3201	63.001	59.7068	56.4876	71.4759	71.3454	75.9454
sscle_03g024330	65662.1	62395.6	65393.3	56155	57043.9	57283.6	64483.7	56827.5	0.182313	2.70338e-05	0.000472707	-	3	719808	721426	+	942	protein_coding	-	Mito_carr	64532	66881	60460	52524	52181	70196	3246.03	3081.43	3211.35	2770.24	2838.08	2837.61
sscle_09g071850	6738.98	7048.32	7540.89	5776.52	5088.81	6344.8	7109.4	5736.71	0.308789	2.6732e-05	0.000468382	-	9	1075036	1077295	-	2118	protein_coding	-	-	6623	7555	6972	5403	4655	7775	148.169	154.813	164.703	126.742	112.605	139.786
sscle_02g015490	692.926	659.585	652.203	931.213	865.808	833.189	668.238	876.737	-0.3906	2.66157e-05	0.000467296	-	2	1348485	1350881	-	2265	protein_coding	-	-	681	707	603	871	792	1021	14.2465	13.5472	13.3205	19.1056	17.9151	17.1652
sscle_03g023910	2740.16	2884.63	2679.12	2100.84	2312.1	2382.87	2767.97	2265.27	0.28864	2.48656e-05	0.000437461	-	3	570109	572058	+	1761	protein_coding	-	Pyr_redox_2	2693	3092	2477	1965	2115	2920	72.4611	76.2044	70.378	55.4388	61.5339	63.1414
sscle_16g111080	2064.53	1795.9	2207.54	2439.76	3015.02	2467.74	2022.66	2640.84	-0.384733	2.4817e-05	0.000437461	-	16	1341039	1341521	+	483	protein_coding	-	-	2029	1925	2041	2282	2758	3024	199.05	172.975	211.43	234.736	292.557	238.411
sscle_14g101500	104310	113477	117434	97447	90328.3	97792.4	111740	95189.2	0.231258	2.42415e-05	0.000428234	-	14	1549316	1550848	+	1125	protein_coding	-	2-Hacid_dh_C	102515	121634	108575	91146	82628	119836	4317.8	4692.48	4828.89	4025.28	3763.03	4056.26
sscle_01g001420	8774.01	8758.39	9200.06	7492.47	7785.71	7823.49	8910.82	7700.56	0.210356	2.3891e-05	0.000422911	-	1	473162	475644	+	2328	protein_coding	-	Aconitase	8623	9388	8506	7008	7122	9587	175.511	175.021	182.815	149.562	156.741	156.816
sscle_01g001530	450.758	465.534	431.557	761.221	585.951	586.741	449.283	644.638	-0.518836	2.30642e-05	0.000409116	-	1	506373	506780	-	351	protein_coding	-	-	443	499	399	712	536	719	59.8032	61.7012	56.8769	100.782	78.2386	78.0032
sscle_14g100150	15014.4	15082.8	15757.8	17577.6	17426.6	17360.7	15285	17454.9	-0.191562	2.29968e-05	0.000408763	-	14	1101823	1102852	+	837	protein_coding	-	-	14756	16167	14569	16441	15941	21274	835.355	838.309	870.912	975.918	975.784	967.864
sscle_06g049790	32379.3	35304.1	31428	39100.3	37704.2	38709.4	33037.1	38504.6	-0.22089	2.27012e-05	0.000404345	-	6	503470	506877	-	2331	protein_coding	-	-	31822	37842	29057	36572	34490	47435	646.864	704.582	623.704	779.502	758.079	774.903
sscle_11g084500	3768.87	3276.47	3251.28	4369.54	4080.89	4124.33	3432.2	4191.58	-0.288261	2.16047e-05	0.000385613	-	11	1212787	1215633	+	2721	protein_coding	-	-	3704	3512	3006	4087	3733	5054	64.5016	56.0178	55.2752	74.6254	70.2899	70.729
sscle_06g051900	191.292	219.24	187.116	297.218	322.492	308.468	199.216	309.393	-0.633146	2.12121e-05	0.000379393	-	6	1221709	1222288	+	504	protein_coding	-	-	188	235	173	278	295	378	17.6748	20.2366	17.1746	27.4047	29.9885	28.5596
sscle_01g007580	3386.28	3647.77	3337.81	2776.53	3018.3	2798.24	3457.29	2864.36	0.272165	1.98222e-05	0.000355271	-	1	2590132	2591323	-	924	protein_coding	-	Mito_carr	3328	3910	3086	2597	2761	3429	170.663	183.656	167.107	139.64	153.094	141.314
sscle_07g060800	2331.12	2525.45	2183.74	3112.24	2796.39	2818.64	2346.77	2909.09	-0.308994	1.96571e-05	0.000353048	-	7	1973894	1975741	-	1584	protein_coding	-	p450	2291	2707	2019	2911	2558	3454	68.5327	74.1708	63.7751	91.3056	82.7387	83.0344
sscle_02g019150	7115.46	8027.9	8050.33	6275.8	5420.05	6805.87	7731.23	6167.24	0.325539	1.90023e-05	0.000342002	-	2	2602903	2605517	+	2133	protein_coding	-	-	6993	8605	7443	5870	4958	8340	155.346	175.089	174.593	136.728	119.091	148.89
sscle_03g030030	6792.91	6468.97	6478.77	5206.67	5866.07	5551.6	6580.22	5541.45	0.247891	1.89259e-05	0.00034134	-	3	2642206	2643668	+	1344	protein_coding	-	GTP_EFTU	6676	6934	5990	4870	5366	6803	235.367	223.916	222.996	180.028	204.557	192.749
sscle_03g022930	1079.58	1178.3	1302.24	899.139	963.102	831.557	1186.71	897.933	0.403548	1.86594e-05	0.000337241	-	3	234073	234933	+	795	protein_coding	-	-	1061	1263	1204	841	881	1019	63.2377	68.9503	75.7756	52.5581	56.777	48.8088
sscle_10g076610	1367.54	1284.65	1430.95	1920.16	1726.15	1592.93	1361.05	1746.41	-0.359	1.8415e-05	0.000333525	-	10	655995	657259	+	918	protein_coding	-	-	1344	1377	1323	1796	1579	1952	69.372	65.1015	72.1086	97.2018	88.1258	80.9707
sscle_01g010170	702.083	778.068	671.672	908.761	929.213	1021.7	717.274	953.224	-0.410673	1.80013e-05	0.000326719	-	1	3479700	3480910	+	876	protein_coding	-	-	690	834	621	850	850	1252	37.3227	41.3201	35.4697	48.2087	49.7139	54.4241
sscle_07g056840	2402.35	2486.27	2459.55	2029.21	1983.05	2085.83	2449.39	2032.7	0.268496	1.79544e-05	0.000326558	-	7	544788	547184	+	2193	protein_coding	-	Zn_clus	2361	2665	2274	1898	1814	2556	51.0135	52.7422	51.8826	43	42.3801	44.3826
sscle_01g005030	11139.7	12482.7	12210.1	9455.4	9666	10695.2	11944.2	9938.86	0.26484	1.77228e-05	0.000323681	-	1	1752294	1755476	-	2973	protein_coding	-	KH_1	10948	13380	11289	8844	8842	13106	174.489	195.326	189.99	147.797	152.377	167.867
sscle_04g035400	5131.31	5288.81	5151.65	4368.47	4080.89	4608.25	5190.59	4352.53	0.253401	1.77586e-05	0.000323681	-	4	1189629	1191833	+	1668	protein_coding	-	-	5043	5669	4763	4086	3733	5647	143.259	147.506	142.874	121.706	114.664	128.918
sscle_06g053790	1675.84	1818.29	1836.55	1107.62	1307.46	1540.71	1776.89	1318.59	0.428183	1.7669e-05	0.000323417	-	6	1928315	1931594	-	2940	protein_coding	-	Fungal_trans	1647	1949	1698	1036	1196	1888	26.5445	28.7716	28.8975	17.5075	20.8424	24.4537
sscle_03g029050	7172.44	6598.65	6751.33	8185.27	8330.12	7703.53	6840.81	8072.97	-0.238666	1.64521e-05	0.000301785	-	3	2274629	2275118	-	405	protein_coding	-	-	7049	7073	6242	7656	7620	9440	824.708	757.964	771.15	939.199	963.97	887.58
sscle_03g031690	1322.77	1452.58	1244.92	919.453	845.037	1151.45	1340.09	971.98	0.460878	1.63647e-05	0.000300824	-	3	3255515	3258088	-	2574	protein_coding	-	-	1300	1557	1151	860	773	1411	23.9311	26.2531	22.3737	16.5997	15.3863	20.8742
sscle_03g031550	5839.5	5633.06	5657.83	6878.79	6481.54	6627.97	5710.13	6662.77	-0.222596	1.57107e-05	0.00028942	-	3	3213417	3215629	-	1617	protein_coding	-	-	5739	6038	5231	6434	5929	8122	168.172	162.063	161.862	197.689	187.86	191.269
sscle_02g013880	1608.69	1473.1	1422.3	1998.21	2021.31	1734.93	1501.36	1918.15	-0.351955	1.55586e-05	0.000287232	-	2	802738	804265	+	1098	protein_coding	-	-	1581	1579	1315	1869	1849	2126	68.2272	62.4137	59.923	84.5702	86.2776	73.7313
sscle_11g085440	1261.72	1213.75	1218.96	1489.3	1569.82	1534.18	1231.47	1531.1	-0.314236	1.55188e-05	0.000287114	-	11	1619208	1620903	-	1611	protein_coding	-	-	1240	1301	1127	1393	1436	1880	36.4715	35.0495	35.0025	42.9602	45.6691	44.4379
sscle_01g000070	3789.22	3746.67	4061.4	3267.26	3324.4	2968.8	3865.76	3186.82	0.279313	1.52034e-05	0.000281886	-	1	17105	18068	+	801	protein_coding	-	Nitroreductase	3724	4016	3755	3056	3041	3638	220.295	217.601	234.557	189.553	194.512	172.95
sscle_06g054530	1075.51	1112.99	1186.51	1397.35	1424.43	1424.83	1125	1415.54	-0.331978	1.44268e-05	0.000268064	-	6	2221812	2222429	-	618	protein_coding	-	-	1057	1193	1097	1307	1303	1746	81.0428	83.7822	88.8154	105.075	108.024	107.584
sscle_01g007700	944.251	991.71	953.968	707.765	628.585	798.099	963.31	711.483	0.43428	1.41222e-05	0.000262973	-	1	2625699	2635008	-	8787	protein_coding	-	-	928	1063	882	662	575	978	5.00421	5.2504	5.02225	3.74307	3.35267	4.23827
sscle_01g010680	18045.6	16590.4	15594.5	19799.2	19572.5	20125.5	16743.5	19832.4	-0.244259	1.39692e-05	0.000260687	-	1	3633014	3634530	-	1350	protein_coding	-	-	17735	17783	14418	18519	17904	24662	622.48	571.704	534.369	681.545	679.485	695.641
sscle_05g043140	7365.77	7329.13	7202.35	5890.91	6073.78	6561.87	7299.09	6175.52	0.240618	1.38083e-05	0.000258246	-	5	884786	885699	+	717	protein_coding	-	DJ-1_PfpI	7239	7856	6659	5510	5556	8041	478.396	475.535	464.686	381.806	397.015	427.053
sscle_02g014340	9277.68	10280.9	9130.84	8226.96	7726.68	8134.41	9563.15	8029.35	0.252292	1.3733e-05	0.000257397	-	2	944337	964877	-	20049	protein_coding	-	-	9118	11020	8442	7695	7068	9968	21.5494	23.8555	21.068	19.0689	18.0621	18.9324
sscle_07g060940	4289.83	4123.57	4139.27	3508.89	3576.92	3572.68	4184.22	3552.83	0.235881	1.37199e-05	0.000257397	-	7	2009423	2010422	+	870	protein_coding	-	-	4216	4420	3827	3282	3272	4378	229.62	220.497	220.095	187.426	192.689	191.623
sscle_02g014040	1822.36	1982.49	1857.1	1269.06	1338.07	1659.85	1887.32	1422.33	0.405954	1.3086e-05	0.000246343	-	2	860245	861878	+	1041	protein_coding	-	ADH_zinc_N	1791	2125	1717	1187	1224	2034	81.5216	88.5948	82.5258	56.6514	60.2413	74.4031
sscle_14g101060	2195.79	2344.46	2316.78	1890.22	1691.17	1930.78	2285.68	1837.39	0.314007	1.24642e-05	0.000235153	-	14	1370142	1370632	+	399	protein_coding	-	-	2158	2513	2142	1768	1547	2366	256.275	273.35	268.607	220.151	198.646	225.804
sscle_01g008160	1444.87	1564.53	1520.73	1962.92	1866.08	1804.29	1510.04	1877.76	-0.313505	1.20241e-05	0.000227348	-	1	2799977	2802330	+	2256	protein_coding	-	-	1420	1677	1406	1836	1707	2211	29.8248	32.2622	31.1829	40.4338	38.7666	37.3199
sscle_04g037860	4079.21	3813.84	4055.99	4540.6	4749.92	5092.98	3983.01	4794.5	-0.268334	1.19859e-05	0.000227125	-	4	2036183	2037137	+	582	protein_coding	-	RRM_1	4009	4088	3750	4247	4345	6241	326.393	304.851	322.388	362.552	382.499	408.34
sscle_16g109780	1431.64	1565.46	1147.57	975.048	887.672	1101.67	1381.56	988.13	0.482678	1.18095e-05	0.000224276	-	16	874979	875582	-	522	protein_coding	-	-	1407	1678	1061	912	812	1350	127.718	139.515	101.699	86.803	79.6983	98.4814
sscle_04g039060	696.996	802.324	718.18	1104.41	1070.24	879.704	739.167	1018.12	-0.45898	1.14372e-05	0.000217686	-	4	2437940	2439099	+	1107	protein_coding	-	-	685	860	664	1033	979	1078	29.3205	33.7171	30.0117	46.3621	45.3105	37.0819
sscle_04g036290	1423.5	1275.32	1356.32	1768.34	1637.6	1689.23	1351.71	1698.39	-0.329773	1.12014e-05	0.00021367	-	4	1496812	1497743	-	873	protein_coding	-	-	1399	1367	1254	1654	1498	2070	75.9331	67.9601	71.871	94.1308	87.9146	90.2915
sscle_02g013690	1266.8	1412.46	1141.08	865.996	819.894	1064.95	1273.45	916.946	0.471849	1.07789e-05	0.000206069	-	2	737496	738513	+	915	protein_coding	-	-	1245	1514	1055	810	750	1305	64.4727	71.8133	57.6901	43.9819	41.9956	54.31
sscle_11g082620	5804.91	5663.85	5953.11	5056.99	4826.44	4964.04	5807.29	4949.16	0.230458	1.06244e-05	0.000203568	-	11	574765	575936	+	1050	protein_coding	-	RRM_1	5705	6071	5504	4730	4415	6083	257.451	250.941	262.276	223.811	215.429	220.607
sscle_05g043840	31915.3	29728.9	31912.5	27059.7	25568.7	27546.7	31185.6	26725	0.222556	1.04725e-05	0.000201105	-	5	1112546	1114511	-	1755	protein_coding	-	-	31366	31866	29505	25310	23389	33756	846.856	788.044	841.179	716.515	682.807	732.427
sscle_02g012960	3392.39	3656.17	3524.92	4204.89	4453.66	4060.67	3524.49	4239.74	-0.265872	1.02543e-05	0.000197354	-	2	484617	485582	+	915	protein_coding	-	Abhydrolase_1	3334	3919	3259	3933	4074	4976	172.652	185.889	178.211	213.557	228.12	207.086
sscle_16g107680	642.05	817.251	735.486	518.529	500.682	541.859	731.596	520.356	0.491118	9.94486e-06	0.000192028	-	16	116934	117710	-	777	protein_coding	-	-	631	876	680	485	458	664	38.4801	48.9309	43.7883	31.0121	30.2001	32.5415
sscle_10g080180	341.884	347.985	403.436	566.639	531.291	489.631	364.435	529.187	-0.537654	9.95518e-06	0.000192028	-	10	1880209	1881406	-	1089	protein_coding	-	-	336	373	373	530	486	600	14.6197	14.8655	17.1376	24.1801	22.865	20.9804
sscle_12g088990	3939.81	3914.59	4024.62	4791.85	4778.34	4502.16	3959.67	4690.78	-0.244049	9.18282e-06	0.000177927	-	12	806478	808175	+	1407	protein_coding	-	-	3872	4196	3721	4482	4371	5517	130.397	129.432	132.323	158.266	159.166	149.314
sscle_01g010160	3570.45	3572.21	2812.15	4169.61	4143.2	4492.37	3318.27	4268.39	-0.363108	9.16413e-06	0.000177927	-	1	3473933	3475174	-	1242	protein_coding	-	-	3509	3829	2600	3900	3790	5505	133.872	133.802	104.742	156.01	156.344	168.782
sscle_15g103990	4840.31	5453	4527.56	4232.69	3873.18	3728.54	4940.29	3944.8	0.325425	8.90867e-06	0.000173397	-	15	687034	689055	-	1824	protein_coding	-	bZIP_1	4757	5845	4186	3959	3543	4569	123.577	139.078	114.827	107.838	99.5199	95.3865
sscle_14g098950	393.777	385.302	325.561	235.209	242.689	240.735	368.213	239.544	0.621214	8.86958e-06	0.000173027	-	14	702710	704082	+	1212	protein_coding	-	Abhydrolase_3	387	413	301	220	222	295	15.1299	14.7893	12.4261	9.01842	9.38456	9.26851
sscle_02g018550	9966.53	9646.54	10535.8	8523.11	8738.98	8446.14	10049.6	8569.41	0.229834	8.4549e-06	0.000165312	-	2	2398002	2399476	+	1374	protein_coding	-	GATase	9795	10340	9741	7972	7994	10350	337.789	326.613	354.721	288.264	298.085	286.843
sscle_01g001360	1919.03	2009.54	1954.45	2446.17	2304.45	2420.41	1961.01	2390.34	-0.285716	8.42742e-06	0.000165151	-	1	450445	452555	-	1824	protein_coding	-	MFS_1	1886	2154	1807	2288	2108	2966	48.9942	51.2532	49.5682	62.322	59.2119	61.9209
sscle_03g028370	3238.74	3193.44	3567.11	2596.92	2882.75	2617.89	3333.09	2699.19	0.304478	8.33574e-06	0.000163727	-	3	2062708	2063291	+	456	protein_coding	-	-	3183	3423	3298	2429	2637	3208	330.75	325.793	361.873	264.651	296.284	267.892
sscle_08g066420	3352.7	3579.67	3401.62	4045.59	4024.04	4369.14	3444.67	4146.26	-0.267876	8.26594e-06	0.000162727	-	8	1485257	1488651	-	2772	protein_coding	-	-	3295	3837	3145	3784	3681	5354	56.3235	60.0757	56.7672	67.8217	68.0356	73.5488
sscle_11g085920	374.445	299.472	408.844	149.678	198.961	257.872	360.92	202.171	0.828287	8.00093e-06	0.000157872	-	11	1787147	1787872	+	726	protein_coding	-	-	368	321	378	140	182	316	24.0181	19.1897	26.0511	9.5808	12.8439	16.5745
sscle_12g089330	174071	188484	186529	118966	107378	143025	183028	123123	0.571946	7.93272e-06	0.000156886	-	12	923350	925174	-	1719	protein_coding	-	TPP_enzyme_N	171075	202033	172457	111274	98224	175265	4715.62	5100.89	5019.67	3216.09	2927.56	3882.49
sscle_08g066570	4126.01	4342.81	4296.1	3450.09	3101.39	3739.15	4254.98	3430.21	0.309879	7.83723e-06	0.000155354	-	8	1540141	1542945	+	2805	protein_coding	-	Ferric_reduct	4055	4655	3972	3227	2837	4582	68.4992	72.0256	70.8511	57.1579	51.8191	62.2032
sscle_01g001100	308.306	295.74	285.542	186.029	159.606	201.565	296.529	182.4	0.696989	7.69155e-06	0.000152819	-	1	364582	366233	+	1272	protein_coding	-	-	303	317	264	174	146	247	11.2871	10.8161	10.3845	6.7963	5.8807	7.39436
sscle_05g042300	295.079	289.21	253.094	418.03	406.667	425.979	279.127	416.892	-0.578158	7.52252e-06	0.000149806	-	5	585289	586585	+	957	protein_coding	-	NmrA	290	310	234	391	372	522	14.3587	14.0588	12.2342	20.299	19.9156	20.7706
sscle_06g053030	684.786	507.516	626.245	1064.85	904.07	758.112	606.182	909.012	-0.583681	6.96341e-06	0.000138994	-	6	1613940	1615334	+	1296	protein_coding	-	-	673	544	579	996	827	929	24.6058	18.2177	22.3534	38.1825	32.6937	27.2962
sscle_04g034280	5102.82	5400.76	4989.41	3938.68	4044.81	4593.56	5164.33	4192.35	0.300102	6.76018e-06	0.000135251	-	4	772230	774372	-	1974	protein_coding	-	-	5015	5789	4613	3684	3700	5629	120.379	127.279	116.925	92.722	96.0324	108.586
sscle_01g011260	1789.8	2026.33	1814.92	1507.47	1519.54	1431.36	1877.02	1486.12	0.338243	6.71243e-06	0.000134609	-	1	3829959	3830957	-	999	protein_coding	-	-	1759	2172	1678	1410	1390	1754	83.4311	94.3614	84.042	70.1236	71.2874	66.8582
sscle_03g024750	727.521	784.598	748.465	516.39	561.901	578.581	753.528	552.291	0.447184	6.62897e-06	0.000133245	-	3	859889	860671	+	519	protein_coding	-	GSHPx	715	841	692	483	514	709	65.2779	70.328	66.7128	46.2371	50.741	52.0199
sscle_03g025100	776.362	712.762	753.873	554.879	543.316	557.364	747.666	551.853	0.437298	6.53367e-06	0.000131637	-	3	995636	997032	+	1266	protein_coding	-	FMN_dh	763	764	697	519	497	683	28.5574	26.1915	27.5467	20.3678	20.1134	20.5437
sscle_04g039070	4140.26	3909	3901.32	3422.29	3345.17	3152.41	3983.52	3306.62	0.26936	6.37846e-06	0.000128812	-	4	2439593	2441715	+	2067	protein_coding	-	DEAD	4069	4190	3607	3201	3060	3863	93.2771	87.9779	87.3124	76.9406	75.848	71.1664
sscle_07g058360	655.278	538.303	580.818	853.167	769.607	827.477	591.466	816.75	-0.466646	6.35921e-06	0.000128725	-	7	1113370	1114540	+	954	protein_coding	-	Myb_DNA-binding	644	577	537	798	704	1014	31.9864	26.2499	28.1641	41.559	37.8083	40.4744
sscle_07g056250	1444.87	1747.39	1540.19	1930.85	2115.33	2047.47	1577.48	2031.22	-0.364091	6.32737e-06	0.000128383	-	7	330146	332674	-	2529	protein_coding	-	-	1420	1873	1424	1806	1935	2509	26.6052	32.1432	28.1729	35.4797	39.2009	37.7783
sscle_14g102040	471.108	403.961	415.333	598.713	635.145	594.086	430.134	609.315	-0.502083	5.88787e-06	0.000119748	-	14	1758389	1759861	+	1410	protein_coding	-	-	463	433	384	560	581	728	15.5593	13.3281	13.6264	19.7324	21.1116	19.6609
sscle_02g020850	82.4185	86.7629	61.651	176.407	185.843	125.672	76.9441	162.64	-1.07147	5.85732e-06	0.000119409	-	2	3177406	3177712	+	252	protein_coding	-	-	81	93	57	165	170	154	15.2304	16.017	11.3173	32.5307	34.563	23.2708
sscle_15g105370	3730.2	3897.8	3775.85	3036.33	2708.93	3328.68	3801.29	3024.65	0.328637	5.75941e-06	0.000117692	-	15	1099781	1101865	+	2040	protein_coding	-	IBR	3666	4178	3491	2840	2478	4079	85.1511	88.887	85.6229	69.167	62.235	76.1402
sscle_02g012900	968.672	1077.54	1013.46	750.53	791.471	780.962	1019.89	774.321	0.397681	5.55144e-06	0.000113712	-	2	459054	462744	+	3369	protein_coding	-	-	952	1155	937	702	724	957	13.3895	14.8792	13.9158	10.3525	11.0103	10.8169
sscle_04g035150	1143.68	1225.88	1261.14	944.043	969.661	867.463	1210.23	927.056	0.38616	5.53462e-06	0.000113638	-	4	1103773	1104327	+	555	protein_coding	-	-	1124	1314	1166	883	887	1063	95.9624	102.755	105.118	79.0457	81.8831	72.9342
sscle_16g111180	941.199	1008.5	940.989	1271.2	1287.78	1184.91	963.564	1247.96	-0.371432	5.31913e-06	0.000109475	-	16	1379099	1379705	+	336	protein_coding	-	-	925	1081	870	1189	1178	1452	130.446	139.632	129.554	175.814	179.626	164.558
sscle_02g020660	4991.92	5024.79	4502.69	3957.92	3837.1	4137.38	4839.8	3977.47	0.282891	4.8834e-06	0.000100748	-	2	3084379	3087903	+	3426	protein_coding	-	-	4906	5386	4163	3702	3510	5070	67.8528	68.2306	60.798	53.6858	52.4908	56.3523
sscle_08g064510	885.236	869.495	827.422	621.165	577.205	687.116	860.717	628.495	0.451142	4.45912e-06	9.2216e-05	-	8	812666	813391	-	726	protein_coding	-	-	870	932	765	581	528	842	56.782	55.7159	52.7224	39.7603	37.2615	44.1638
sscle_16g110580	3717.99	3632.85	3692.57	4373.82	4397.91	4303.86	3681.14	4358.53	-0.243585	4.41941e-06	9.1615e-05	-	16	1141921	1143716	+	1635	protein_coding	-	-	3654	3894	3414	4091	4023	5274	105.896	103.366	104.476	124.315	126.065	122.832
sscle_16g110420	263.536	399.296	325.561	475.763	561.901	533.698	329.464	523.787	-0.667309	4.25273e-06	8.83725e-05	-	16	1097431	1102210	-	4032	protein_coding	-	-	259	428	301	445	514	654	3.04374	4.60705	3.73522	5.4834	6.5314	6.17658
sscle_15g104980	5275.8	5800.05	5191.67	4502.11	4339.97	4596	5422.51	4479.36	0.27566	4.07863e-06	8.496e-05	-	15	959249	962765	-	3216	protein_coding	-	NAD_binding_4	5185	6217	4800	4211	3970	5632	76.3942	83.9005	74.6785	65.0549	63.2467	66.6864
sscle_08g066800	4081.24	4305.49	4469.16	3100.48	3282.86	3775.06	4285.3	3386.13	0.338598	3.85789e-06	8.0557e-05	-	8	1620934	1621650	+	717	protein_coding	-	MSF1	4011	4615	4132	2900	3003	4626	265.07	279.352	288.344	200.951	214.585	245.684
sscle_03g022290	2094.04	1993.68	1859.27	2577.68	2396.28	2448.16	1982.33	2474.04	-0.31925	3.6654e-06	7.67236e-05	-	3	23794	25375	-	1506	protein_coding	-	Sugar_tr	2058	2137	1719	2411	2192	3000	64.7513	61.5856	57.1112	79.5395	74.5726	75.8555
sscle_06g052360	677.663	794.86	872.849	528.151	494.123	592.454	781.791	538.242	0.535628	3.61063e-06	7.57615e-05	-	6	1373517	1374226	-	525	protein_coding	-	-	666	852	807	494	452	726	60.1094	70.4337	76.9103	46.7496	44.1106	52.6584
sscle_11g083900	9836.29	10905.1	11503.9	8716.63	7048.9	9068.79	10748.4	8278.1	0.37638	3.38205e-06	7.11388e-05	-	11	996829	997901	+	1047	protein_coding	-	-	9667	11689	10636	8153	6448	11113	437.495	484.541	508.279	386.884	315.531	404.181
sscle_02g015030	5718.42	6067.81	5861.17	4740.53	4726.96	5181.93	5882.47	4883.14	0.268043	3.30952e-06	6.97838e-05	-	2	1181309	1188631	+	6864	protein_coding	-	-	5620	6504	5419	4434	4324	6350	38.796	41.1247	39.5014	32.0944	32.2754	35.2279
sscle_10g078860	7283.35	7363.65	6871.39	5806.45	5274.65	6310.53	7172.8	5797.21	0.306632	3.22977e-06	6.82696e-05	-	10	1386486	1390025	+	3540	protein_coding	-	-	7158	7893	6353	5431	4825	7733	95.8112	96.7696	89.7937	76.2232	69.8325	83.1832
sscle_05g047640	1176.24	1320.1	1327.12	1578.04	1631.04	1708.81	1274.49	1639.3	-0.363871	3.15446e-06	6.68419e-05	-	5	2463888	2464412	-	477	protein_coding	-	-	1156	1415	1227	1476	1492	2094	114.833	128.747	128.705	153.737	160.256	167.166
sscle_04g035040	520.966	582.151	534.309	408.408	370.592	306.836	545.809	361.945	0.597521	3.0312e-06	6.43886e-05	-	4	1047864	1048876	-	957	protein_coding	-	-	512	624	494	382	339	376	25.3505	28.2991	25.8277	19.8318	18.1489	14.9612
sscle_09g070970	17945.9	18351.8	19252.4	21876.6	22155.7	20975	18516.7	21669.1	-0.22675	3.01184e-06	6.41617e-05	-	9	820296	822455	-	1746	protein_coding	-	-	17637	19671	17800	20462	20267	25703	478.639	488.97	510.089	582.257	594.715	560.571
sscle_10g078680	1688.05	1550.54	1680.8	2081.6	1965.56	2135.61	1639.8	2060.92	-0.33095	3.01306e-06	6.41617e-05	-	10	1329501	1330660	+	951	protein_coding	-	-	1659	1662	1554	1947	1798	2617	82.6597	75.8491	81.76	101.718	96.8663	104.789
sscle_07g059620	783.484	823.781	688.977	1277.61	942.332	1078	765.414	1099.32	-0.521334	2.89825e-06	6.20241e-05	-	7	1584526	1585731	-	1206	protein_coding	-	Abhydrolase_3	770	883	637	1195	862	1321	30.2532	31.777	26.4279	49.2301	36.6204	41.7106
sscle_08g065830	1812.19	1697.01	1799.78	2173.54	2206.06	2183.76	1769.66	2187.79	-0.30635	2.85708e-06	6.12955e-05	-	8	1278939	1280552	-	1614	protein_coding	-	-	1781	1819	1664	2033	2018	2676	52.2863	48.9135	51.5846	62.5813	64.0591	63.1355
sscle_08g066700	1089.76	1105.53	1131.35	793.295	913.909	789.122	1108.88	832.109	0.41569	2.82297e-06	6.0715e-05	-	8	1574757	1575897	-	1032	protein_coding	-	-	1071	1185	1046	742	836	967	49.1742	49.8355	50.7133	35.7219	41.504	35.681
sscle_06g054120	5384.67	5649.85	6353.3	4873.1	4314.83	4682.51	5795.94	4623.48	0.325722	2.76033e-06	5.95167e-05	-	6	2059301	2060494	+	1134	protein_coding	-	-	5292	6056	5874	4558	3947	5738	221.123	231.778	259.174	199.697	178.327	192.681
sscle_06g048740	490.441	659.585	691.14	346.398	374.965	441.484	613.722	387.616	0.659788	2.67305e-06	5.77794e-05	-	6	62842	64186	+	1287	protein_coding	-	-	482	707	639	324	343	541	17.7458	23.8419	24.8423	12.5077	13.6546	16.007
sscle_13g096010	45336.3	43890.8	56163	30918.2	25870.4	32412	48463.4	29733.5	0.704768	2.60933e-06	5.65443e-05	-	13	1497911	1499337	-	1377	protein_coding	-	-	44556	47046	51926	28919	23665	39718	1533.2	1482.82	1886.78	1043.42	880.513	1098.36
sscle_03g024550	432.443	455.272	311.5	260.868	209.893	239.103	399.738	236.621	0.75766	2.53049e-06	5.49743e-05	-	3	823620	826015	-	2193	protein_coding	-	-	425	488	288	244	192	293	9.18286	9.65786	6.57089	5.52792	4.48566	5.08768
sscle_04g036750	1292.24	1162.44	1238.43	1646.46	1473.62	1684.33	1231.04	1601.47	-0.380928	2.51539e-06	5.47845e-05	-	4	1648939	1651636	+	2289	protein_coding	-	Sugar_tr	1270	1246	1145	1540	1348	2064	26.2897	23.625	25.0282	33.4261	30.1722	34.3364
sscle_03g024480	335.779	359.18	369.906	240.554	176.004	230.127	354.955	215.562	0.716632	2.4155e-06	5.27424e-05	-	3	804256	806439	+	1881	protein_coding	-	-	330	385	342	225	161	282	8.31291	8.88325	9.09719	5.94298	4.38531	5.70888
sscle_05g041850	3662.03	3740.14	3987.85	3102.62	3137.46	3160.57	3796.67	3133.55	0.276572	2.36428e-06	5.17555e-05	-	5	461484	463324	+	1713	protein_coding	-	-	3599	4009	3687	2902	2870	3873	99.5525	101.573	107.693	84.1687	85.8397	86.0956
sscle_01g009210	969.689	879.757	855.543	1243.4	1376.33	1100.85	901.663	1240.19	-0.457956	2.081e-06	4.56705e-05	-	1	3152320	3152948	+	432	protein_coding	-	-	953	943	791	1163	1259	1349	104.529	94.7388	91.6142	133.754	149.316	118.91
sscle_12g090810	9327.53	9077.45	9515.89	10849.5	10853.2	10844.5	9306.96	10849.1	-0.221305	2.0597e-06	4.53187e-05	-	12	1468333	1469312	-	921	protein_coding	-	-	9167	9730	8798	10148	9928	13289	471.623	458.515	477.963	547.433	552.288	549.444
sscle_15g104060	367.322	350.783	326.642	251.246	194.588	179.531	348.249	208.455	0.745035	2.04917e-06	4.52026e-05	-	15	715746	716191	-	318	protein_coding	-	-	361	376	302	235	178	220	53.7908	51.3169	47.5171	36.7157	28.6785	26.3443
sscle_04g040190	10612.7	11409.8	10258.9	8905.86	9288.85	8760.32	10760.5	8985.01	0.260492	2.01361e-06	4.45323e-05	-	4	2830365	2832955	+	2487	protein_coding	-	Sulfate_transp	10430	12230	9485	8330	8497	10735	198.718	213.428	190.823	166.41	175.046	164.368
sscle_01g010470	14067.1	15943.9	14139.7	18159.2	17209	17921.3	14716.9	17763.2	-0.271319	1.97329e-06	4.37532e-05	-	1	3569549	3572944	+	3228	protein_coding	-	NAD_binding_4	13825	17090	13073	16985	15742	21961	202.936	229.778	202.634	261.422	249.856	259.065
sscle_02g018450	1123.33	1023.43	1144.33	1492.51	1433.17	1366.07	1097.03	1430.58	-0.382919	1.94679e-06	4.32771e-05	-	2	2367372	2368735	-	1257	protein_coding	-	Cys_Met_Meta_PP	1104	1097	1058	1396	1311	1674	41.6161	37.8766	42.1134	55.1773	53.4356	50.712
sscle_02g017310	990.039	971.185	960.458	1263.71	1244.05	1260.8	973.894	1256.19	-0.367254	1.94138e-06	4.32686e-05	-	2	1958799	1959722	-	924	protein_coding	-	-	973	1041	888	1182	1138	1545	49.8963	48.8966	48.0852	63.5559	63.1006	63.6718
sscle_08g068360	614.577	688.506	635.979	471.487	449.302	444.748	646.354	455.179	0.507237	1.63948e-06	3.66349e-05	-	8	2198458	2199464	+	957	protein_coding	-	-	604	738	588	441	411	545	29.9056	33.4691	30.7422	22.8948	22.0036	21.6858
sscle_03g023280	4857.6	4761.7	4813.11	4115.09	4024.04	3997.84	4810.8	4045.65	0.250033	1.62456e-06	3.63961e-05	-	3	364727	366528	+	1548	protein_coding	-	Aminotran_5	4774	5104	4450	3849	3681	4899	146.13	143.1	143.833	123.534	121.831	120.511
sscle_03g022300	2306.7	2289.42	2242.15	2846.03	2706.74	2813.75	2279.42	2788.84	-0.291083	1.52159e-06	3.41782e-05	-	3	27231	28984	+	1308	protein_coding	-	Pkinase	2267	2454	2073	2662	2476	3448	82.1243	81.4267	79.2979	101.114	96.9854	100.381
sscle_04g037540	3891.98	4048.94	3937.01	4669.96	4699.63	4812.26	3959.31	4727.29	-0.255867	1.49208e-06	3.3603e-05	-	4	1929369	1930208	-	786	protein_coding	-	-	3825	4340	3640	4368	4299	5897	230.588	239.644	231.712	276.103	280.226	285.693
sscle_06g051750	2019.76	1909.72	2606.65	1568.42	1470.34	1647.61	2178.71	1562.12	0.478585	1.44855e-06	3.27084e-05	-	6	1161987	1163492	-	1458	protein_coding	-	Aminotran_3	1985	2047	2410	1467	1345	2019	64.5106	60.9341	82.7046	49.99	47.2638	52.7314
sscle_13g095770	1386.87	1595.32	1520.73	928.006	1154.41	1178.38	1500.97	1086.93	0.464547	1.39266e-06	3.15291e-05	-	13	1364384	1364748	+	315	protein_coding	-	-	1363	1710	1406	868	1056	1444	205.028	235.606	223.329	136.905	171.758	174.561
sscle_05g040550	139.399	152.068	199.014	250.177	309.373	330.501	163.494	296.684	-0.864186	1.31096e-06	2.97576e-05	-	5	75339	77000	-	1662	protein_coding	-	RPE65	137	163	184	234	283	405	3.90587	4.25654	5.53933	6.99512	8.72406	9.27929
sscle_15g105000	1237.29	1640.1	1346.59	1038.13	998.084	994.767	1407.99	1010.33	0.479896	1.17775e-06	2.68046e-05	-	15	969312	978711	+	8925	protein_coding	-	ketoacyl-synt	1216	1758	1245	971	913	1219	6.45585	8.54891	6.97961	5.40532	5.24114	5.20099
sscle_12g091140	2964.01	2711.11	2564.47	2125.43	2279.31	2057.27	2746.53	2154	0.351491	1.17347e-06	2.67782e-05	-	12	1575380	1576337	-	867	protein_coding	-	-	2913	2906	2371	1988	2085	2521	159.202	145.471	136.83	113.922	123.211	110.725
sscle_03g026960	1712.47	1335.03	1859.27	1095.86	1096.47	1237.95	1635.59	1143.43	0.514408	1.1463e-06	2.62277e-05	-	3	1592315	1593537	-	1170	protein_coding	-	-	1683	1431	1719	1025	1003	1517	68.1594	53.0828	73.5123	43.526	43.9216	49.3731
sscle_01g006260	5137.42	5098.49	5112.71	6152.85	6284.76	5873.13	5116.21	6103.58	-0.254174	1.1148e-06	2.5575e-05	-	1	2154154	2156729	+	2091	protein_coding	-	Sugar_tr	5049	5465	4727	5755	5749	7197	114.414	113.432	113.11	136.742	140.865	131.065
sscle_09g068610	6451.03	6782.44	6969.81	5431.19	5317.29	5863.33	6734.42	5537.27	0.28176	1.09037e-06	2.50815e-05	-	9	6483	7261	+	588	protein_coding	-	-	6340	7270	6444	5080	4864	7185	510.904	536.608	548.338	429.237	423.818	465.308
sscle_07g058670	3343.55	3540.49	3854.81	2934.76	2798.57	2863.53	3579.61	2865.62	0.320683	1.06078e-06	2.45091e-05	-	7	1235888	1236485	-	411	protein_coding	-	-	3286	3795	3564	2745	2560	3509	378.838	400.747	433.876	331.826	319.126	325.111
sscle_12g089820	2657.74	2345.4	2561.22	3084.44	3332.05	3087.94	2521.45	3168.14	-0.329421	1.06264e-06	2.45091e-05	-	12	1101699	1103126	+	1428	protein_coding	-	-	2612	2514	2368	2885	3048	3784	86.6708	76.4077	82.9705	100.376	109.358	100.905
sscle_01g006880	778.397	705.299	720.344	1064.85	905.163	1098.41	734.68	1022.81	-0.479061	1.03813e-06	2.40729e-05	-	1	2362849	2363836	+	813	protein_coding	-	adh_short	765	756	666	996	828	1346	44.586	40.3581	40.9877	60.8666	52.1799	63.0442
sscle_03g028410	542.334	465.534	566.757	338.915	361.847	339.478	524.875	346.746	0.597578	1.0166e-06	2.3655e-05	-	3	2069547	2070162	-	552	protein_coding	-	-	533	499	524	317	331	416	45.7526	39.2339	47.4966	28.5319	30.7222	28.6976
sscle_06g050150	51669.3	52175.3	47734.1	59714.2	61862.6	58116	50526.2	59897.6	-0.245396	1.01736e-06	2.3655e-05	-	6	631248	633632	+	1773	protein_coding	-	Glyco_transf_8	50780	55926	44133	55853	56589	71216	1357.1	1369	1245.45	1565.12	1635.26	1529.54
sscle_04g033230	346.972	452.473	356.927	255.522	201.147	230.127	385.457	228.932	0.752667	1.01159e-06	2.36488e-05	-	4	417569	418721	+	327	protein_coding	-	-	341	485	330	239	184	282	49.4122	64.3715	50.4936	36.3129	28.8293	32.8392
sscle_04g035020	1121.3	1132.58	1161.64	1424.08	1493.3	1469.71	1138.51	1462.36	-0.361411	1.00488e-06	2.35559e-05	-	4	1043753	1045443	+	1614	protein_coding	-	-	1102	1214	1074	1332	1366	1801	32.3524	32.6449	33.2944	41.0026	43.3621	42.4914
sscle_06g054270	16640.4	15990.5	16209.9	19958.5	18693.6	18800.2	16280.3	19150.8	-0.234239	9.96923e-07	2.34331e-05	-	6	2115094	2116891	+	1641	protein_coding	-	Peptidase_S10	16354	17140	14987	18668	17100	23038	472.219	453.317	456.958	565.197	533.889	534.598
sscle_07g057020	693.943	826.58	751.71	575.193	461.327	515.745	757.411	517.421	0.550168	9.67072e-07	2.27937e-05	-	7	609471	610919	-	1449	protein_coding	-	-	682	886	695	538	422	632	22.302	26.5378	23.9986	18.4469	14.9213	16.6088
sscle_07g059610	130.242	149.27	105.996	274.767	255.807	208.093	128.503	246.222	-0.931509	9.18693e-07	2.1713e-05	-	7	1582683	1584128	-	885	protein_coding	-	adh_short	128	160	98	257	234	255	6.85322	7.84651	5.54055	14.4278	13.5468	10.972
sscle_05g044000	2877.52	3027.37	2999.27	3654.29	3479.63	3818.31	2968.06	3650.74	-0.299254	8.26003e-07	1.9576e-05	-	5	1172853	1174526	+	1074	protein_coding	-	-	2828	3245	2773	3418	3183	4679	124.768	131.132	129.186	158.117	151.843	165.897
sscle_05g043040	4765.01	4809.28	4923.43	4040.25	3598.79	4091.68	4832.57	3910.24	0.304867	8.09207e-07	1.92309e-05	-	5	819238	821613	+	1368	protein_coding	-	-	4683	5155	4552	3779	3292	5014	162.206	163.547	166.489	137.247	123.293	139.569
sscle_10g075430	302.201	343.32	285.542	489.662	484.284	457.805	310.354	477.25	-0.617954	7.63479e-07	1.81945e-05	-	10	215703	217004	+	1038	protein_coding	-	-	297	368	264	458	443	561	13.5577	15.3869	12.7256	21.9219	21.866	20.5805
sscle_04g035720	2161.2	1934.91	1905.77	2698.49	2496.85	2479.17	2000.63	2558.17	-0.354268	7.50336e-07	1.79309e-05	-	4	1310421	1311801	-	1128	protein_coding	-	-	2124	2074	1762	2524	2284	3038	89.2223	79.7994	78.1568	111.171	103.741	102.558
sscle_08g064340	260.483	213.642	332.05	465.072	559.714	399.049	268.725	474.612	-0.821031	6.83951e-07	1.639e-05	-	8	771469	772164	+	696	protein_coding	-	-	256	229	307	435	512	489	17.4284	14.2799	22.0698	31.0521	37.6898	26.7541
sscle_02g016940	3133.94	3107.61	2983.04	4058.42	4009.83	3533.51	3074.86	3867.25	-0.329743	6.79792e-07	1.63359e-05	-	2	1844636	1845705	-	615	protein_coding	-	-	3080	3331	2758	3796	3668	4330	237.303	235.071	224.383	306.663	305.575	268.104
sscle_07g055960	2280.24	2687.78	2582.85	2003.55	1815.79	1986.27	2516.96	1935.2	0.378906	6.73951e-07	1.62409e-05	-	7	214213	219102	+	4656	protein_coding	-	-	2241	2881	2388	1874	1661	2434	22.8064	26.8553	25.6621	19.9971	18.2776	19.9067
sscle_10g080410	14347.9	14342	14371.2	12101.5	12555.3	12262.8	14353.7	12306.5	0.222032	6.73837e-07	1.62409e-05	-	10	1960868	1962147	+	1026	protein_coding	-	-	14101	15373	13287	11319	11485	15027	651.224	650.296	647.962	548.114	573.518	557.719
sscle_06g050990	1014.46	907.745	934.5	1317.17	1264.82	1223.26	952.235	1268.42	-0.413203	5.75598e-07	1.39489e-05	-	6	912303	913737	+	1386	protein_coding	-	-	997	973	864	1232	1157	1499	34.0847	30.4684	31.1904	44.1629	42.7694	41.1841
sscle_03g030100	1494.73	1391.94	1671.07	1132.21	1188.3	1024.15	1519.24	1114.88	0.447354	5.62362e-07	1.36667e-05	-	3	2660732	2661870	-	1020	protein_coding	-	-	1469	1492	1545	1059	1087	1255	68.2416	63.4846	75.7877	51.583	54.6	46.8527
sscle_02g021810	468.056	425.418	308.255	149.678	255.807	217.886	400.576	207.79	0.947304	5.5497e-07	1.35252e-05	-	2	3530010	3531790	+	1632	protein_coding	-	Zn_clus	460	456	285	140	234	267	13.3557	12.1268	8.73765	4.26205	7.34614	6.22991
sscle_11g085930	2880.58	3349.24	3812.63	1745.89	1641.97	2169.88	3347.48	1852.58	0.852906	5.40179e-07	1.32022e-05	-	11	1788677	1789302	-	570	protein_coding	-	-	2831	3590	3525	1633	1502	2659	235.338	273.35	309.424	142.338	135.008	177.637
sscle_01g009930	360.199	333.058	279.052	557.017	490.843	483.919	324.103	510.593	-0.653421	5.2706e-07	1.29182e-05	-	1	3393336	3394268	+	822	protein_coding	-	-	354	357	258	521	449	593	20.4061	18.8493	15.7043	31.4903	27.9858	27.4709
sscle_13g092600	202.485	167.928	154.668	311.117	353.101	274.193	175.027	312.804	-0.834306	5.16923e-07	1.2706e-05	-	13	245107	246124	-	774	protein_coding	-	-	199	180	143	291	323	336	12.1826	10.0933	9.24411	18.6794	21.3809	16.5306
sscle_08g064100	782.467	866.696	881.501	602.99	555.342	631.624	843.555	596.652	0.497705	5.09875e-07	1.25686e-05	-	8	687976	690204	-	1758	protein_coding	-	-	769	929	815	564	508	774	20.7269	22.9349	23.1958	15.9394	14.805	16.7654
sscle_09g070580	4007.98	3720.54	4370.73	3191.36	3259.9	3150.78	4033.09	3200.68	0.333262	5.07989e-07	1.25581e-05	-	9	696196	697702	+	1449	protein_coding	-	-	3939	3988	4041	2985	2982	3861	128.809	119.45	139.537	102.35	105.439	101.466
sscle_13g094400	4233.87	4437.97	3604.96	3055.58	3127.62	3283.79	4092.27	3155.66	0.374995	5.02623e-07	1.2506e-05	-	13	936278	938672	-	2265	protein_coding	-	Metallophos	4161	4757	3333	2858	2861	4024	87.0477	91.1517	73.627	62.6909	64.7162	67.652
sscle_02g012080	3989.67	3539.55	4113.31	3136.83	3118.88	2939.42	3880.84	3065.04	0.340548	5.04425e-07	1.2506e-05	-	2	169401	169872	-	363	protein_coding	-	-	3921	3794	3803	2934	2853	3602	511.821	453.618	524.191	401.573	402.679	377.857
sscle_16g109730	1312.59	1170.83	1234.1	1709.54	1528.28	1654.14	1239.18	1630.65	-0.396794	5.04184e-07	1.2506e-05	-	16	860683	861549	-	867	protein_coding	-	-	1290	1255	1141	1599	1398	2027	70.5015	62.8238	65.8471	91.6305	82.6136	89.0277
sscle_05g047900	2310.77	2526.39	2379.51	1712.75	1684.61	2038.5	2405.56	1811.95	0.407166	4.52926e-07	1.13271e-05	-	5	2588808	2592053	+	3180	protein_coding	-	-	2271	2708	2200	1602	1541	2498	33.839	36.9591	34.6151	25.0291	24.8278	29.9127
sscle_05g048130	3414.77	3344.57	3503.29	4147.16	4134.45	4130.86	3420.88	4137.49	-0.274591	4.42367e-07	1.10953e-05	-	5	2658088	2659683	+	1545	protein_coding	-	-	3356	3585	3239	3879	3782	5062	102.925	100.707	104.894	124.739	125.417	124.763
sscle_03g029110	7451.24	7432.69	7974.61	9363.45	9247.31	8855.8	7619.52	9155.52	-0.264874	4.35921e-07	1.09656e-05	-	3	2288051	2289762	+	1443	protein_coding	-	tRNA-synt_2b	7323	7967	7373	8758	8459	10852	240.464	239.623	255.651	301.543	300.342	286.374
sscle_03g026190	2552.94	2603.82	2347.07	3432.98	3271.92	2951.66	2501.27	3218.85	-0.362622	4.23065e-07	1.06734e-05	-	3	1350079	1352484	+	2088	protein_coding	-	-	2509	2791	2170	3211	2993	3617	56.9374	58.0135	51.9995	76.4047	73.4412	65.9643
sscle_02g011890	1170.14	1062.61	891.236	1362.07	1523.91	1508.88	1041.33	1464.95	-0.492037	3.97078e-07	1.00472e-05	-	2	101676	103115	+	1185	protein_coding	-	-	1150	1139	824	1274	1394	1849	45.9841	41.7163	34.792	53.4148	60.2709	59.4168
sscle_03g026840	2476.62	2490	2671.54	1963.99	1659.47	2091.54	2546.06	1905	0.416841	3.94359e-07	1.00079e-05	-	3	1560230	1562383	+	2154	protein_coding	-	Glyco_hydro_17	2434	2669	2470	1837	1518	2563	53.543	53.7778	57.3748	42.3715	36.1068	45.31
sscle_09g069010	2246.67	2292.22	2347.07	2955.08	2888.21	2737.04	2295.32	2860.11	-0.316804	3.85616e-07	9.81496e-06	-	9	172683	174254	+	1515	protein_coding	-	MFS_1	2208	2457	2170	2764	2642	3354	69.058	70.387	71.6667	90.6433	89.3477	84.3026
sscle_06g048630	40074.7	35965.6	39772.5	31428.2	33188.2	28525.1	38604.3	31047.2	0.314388	3.59402e-07	9.17487e-06	-	6	19114	19758	+	453	protein_coding	-	-	39385	38551	36772	29396	30359	34955	4119.65	3693.49	4061.53	3224.04	3433.62	2938.34
sscle_05g047550	1548.65	1759.51	1732.72	1325.72	1252.8	1255.09	1680.3	1277.87	0.395463	3.51387e-07	8.99697e-06	-	5	2427169	2431590	+	4422	protein_coding	-	-	1522	1886	1602	1240	1146	1538	16.3089	18.5107	18.1265	13.932	13.2779	13.2443
sscle_04g038530	12548	12265.3	11951.6	14580.8	14206	14475.9	12255	14420.9	-0.234784	3.34952e-07	8.60176e-06	-	4	2235306	2237478	-	1695	protein_coding	-	-	12332	13147	11050	13638	12995	17739	344.74	336.633	326.184	399.753	392.799	398.52
sscle_07g061970	4831.15	4816.74	4783.9	3771.89	3677.5	4174.92	4810.6	3874.77	0.311158	3.31277e-07	8.53286e-06	-	7	2360386	2363920	+	3204	protein_coding	-	p450	4748	5163	4423	3528	3364	5116	70.2176	69.9374	69.0708	54.7075	53.7931	60.8035
sscle_01g001590	323.569	296.673	381.804	171.061	197.868	203.197	334.015	190.709	0.804776	2.94886e-07	7.61832e-06	-	1	534425	536212	-	1107	protein_coding	-	-	318	318	353	160	181	249	13.6115	12.4675	15.955	7.18097	8.37711	8.5653
sscle_05g042480	4424.14	4493.95	4258.25	3182.8	3257.71	3806.07	4392.11	3415.53	0.36175	2.91839e-07	7.56232e-06	-	5	641325	643014	+	1116	protein_coding	-	FAD_binding_4	4348	4817	3937	2977	2980	4664	184.609	187.332	176.511	132.533	136.809	159.142
sscle_11g085490	616.612	534.572	658.693	418.03	292.975	394.969	603.292	368.658	0.707505	2.8226e-07	7.37311e-06	-	11	1642569	1643531	-	861	protein_coding	-	-	606	573	609	391	268	484	33.3501	28.8836	35.3903	22.5623	15.9476	21.4059
sscle_10g076840	5842.56	5952.12	5947.7	4947.94	4666.84	5044.02	5914.13	4886.26	0.275001	2.8326e-07	7.37311e-06	-	10	710231	715074	-	4587	protein_coding	-	-	5742	6380	5499	4628	4269	6181	59.3147	60.3659	59.9826	50.1274	47.6827	51.3122
sscle_10g080300	5373.48	5025.72	5469.64	6390.2	6418.13	6386.42	5289.61	6398.25	-0.274775	2.8368e-07	7.37311e-06	-	10	1928024	1929008	+	624	protein_coding	-	-	5281	5387	5057	5977	5871	7826	401.014	374.682	405.488	475.893	482.049	477.58
sscle_08g064810	291.009	267.752	263.91	470.418	438.37	401.498	274.223	436.762	-0.669448	2.76634e-07	7.25573e-06	-	8	933632	935227	-	1488	protein_coding	-	-	286	287	244	440	401	492	9.10733	8.37103	8.20459	14.6913	13.8072	12.5908
sscle_10g075900	3292.67	3382.82	3458.95	2336.05	2188.57	2906.78	3378.15	2477.13	0.445859	2.74882e-07	7.23185e-06	-	10	394044	395624	-	1407	protein_coding	-	-	3236	3626	3198	2185	2002	3562	108.979	111.849	113.725	77.1557	72.901	96.403
sscle_08g062490	515.879	509.382	446.7	308.979	332.33	309.284	490.654	316.864	0.632664	2.54124e-07	6.70622e-06	-	8	153924	154486	-	276	protein_coding	-	-	507	546	413	289	304	379	87.0416	85.8585	74.8706	52.0235	56.4323	52.2903
sscle_02g021540	2374.87	2267.03	2245.4	2999.98	2864.16	2771.31	2295.77	2878.49	-0.325754	2.48012e-07	6.56508e-06	-	2	3416140	3417938	+	1743	protein_coding	-	-	2334	2430	2076	2806	2620	3396	63.4499	60.5074	59.5937	79.9836	77.0136	74.1927
sscle_01g003590	4601.19	4315.76	4509.18	5510.3	5738.17	5239.05	4475.37	5495.84	-0.296005	2.36972e-07	6.2922e-06	-	1	1251105	1252026	-	642	protein_coding	-	Ras	4522	4626	4169	5154	5249	6420	333.752	312.731	324.913	398.859	418.895	380.795
sscle_08g065340	20897.7	22427.7	21044.6	17028.1	15745.2	18742.3	21456.7	17171.9	0.321169	2.34315e-07	6.24089e-06	-	8	1120817	1122814	-	1938	protein_coding	-	-	20538	24040	19457	15927	14403	22967	502.148	538.37	502.334	408.311	380.77	451.275
sscle_14g101380	1461.15	1571.06	1754.35	1248.75	1033.07	1164.51	1595.52	1148.77	0.473143	2.27469e-07	6.07738e-06	-	14	1509537	1511537	+	1668	protein_coding	-	-	1436	1684	1622	1168	945	1427	40.7931	43.8173	48.6547	34.7902	29.0268	32.5776
sscle_10g075980	3031.17	3027.37	2919.23	2055.94	2194.04	2549.35	2992.59	2266.44	0.399469	2.24592e-07	6.01922e-06	-	10	420716	421501	+	786	protein_coding	-	-	2979	3245	2699	1923	2007	3124	179.587	179.181	171.811	121.553	130.824	151.349
sscle_02g020700	4583.89	4763.56	4550.28	5383.07	5786.27	5786.62	4632.58	5651.99	-0.286993	2.14486e-07	5.76631e-06	-	2	3097005	3099489	-	2250	protein_coding	-	ABC_tran	4505	5106	4207	5035	5293	7091	94.8724	98.4914	93.5535	111.18	120.527	120.01
sscle_15g103830	441.6	434.748	328.805	608.336	664.661	620.2	401.718	631.065	-0.64931	1.89219e-07	5.10299e-06	-	15	625760	626775	-	678	protein_coding	-	-	434	466	304	569	608	760	30.3311	29.8302	22.4344	41.6959	45.9449	42.6849
sscle_08g066520	9228.84	8840.49	8463.5	11014.2	10797.5	10320.6	8844.27	10710.8	-0.27596	1.79832e-07	4.86508e-06	-	8	1521767	1524144	-	2223	protein_coding	-	HSP70	9070	9476	7825	10302	9877	12647	193.328	185.006	176.123	230.246	227.64	216.64
sscle_06g051920	646.12	692.238	751.71	506.768	447.116	459.437	696.689	471.107	0.564601	1.76991e-07	4.80332e-06	-	6	1225712	1226748	+	855	protein_coding	-	-	635	742	695	474	409	563	35.1913	37.665	40.6714	27.5437	24.5087	25.0745
sscle_04g036070	1451.99	1357.42	1301.16	1975.75	1859.52	1682.7	1370.19	1839.32	-0.42337	1.60057e-07	4.3575e-06	-	4	1430055	1430585	-	531	protein_coding	-	-	1427	1455	1203	1848	1701	2062	127.338	118.924	113.355	172.909	164.124	147.872
sscle_05g048020	2995.56	3597.4	3217.75	2527.43	2092.37	2569.75	3270.23	2396.51	0.447914	1.50251e-07	4.10351e-06	-	5	2625712	2632387	-	6249	protein_coding	-	ketoacyl-synt	2944	3856	2975	2364	1914	3149	22.3231	26.781	23.8203	18.7952	15.6926	19.189
sscle_03g022550	354.094	408.625	367.743	242.693	169.445	227.679	376.821	213.272	0.819151	1.45754e-07	3.99339e-06	-	3	116396	117573	+	1125	protein_coding	-	-	348	438	340	227	155	279	14.6573	16.8975	15.1216	10.025	7.05899	9.44371
sscle_04g034010	8639.7	8165.98	8441.86	10421.9	9663.82	10867.4	8415.85	10317.7	-0.294321	1.42091e-07	3.90547e-06	-	4	675142	676059	+	918	protein_coding	-	-	8491	8753	7805	9748	8840	13317	438.272	413.823	425.403	527.574	493.37	552.401
sscle_01g001340	445.67	370.375	515.922	728.078	684.338	667.531	443.989	693.316	-0.644739	1.33605e-07	3.68398e-06	-	1	444202	445991	-	1644	protein_coding	-	MFS_1	438	397	477	681	626	818	12.6241	10.4807	14.5173	20.5805	19.509	18.9471
sscle_04g034230	3839.07	3589	3643.9	3061.99	2899.15	2964.72	3690.66	2975.28	0.310789	1.31937e-07	3.6608e-06	-	4	752439	753738	-	1176	protein_coding	-	-	3773	3847	3369	2864	2652	3633	152.022	141.976	143.339	120.997	115.539	117.638
sscle_09g070690	2855.14	2607.55	2602.32	3527.06	3210.71	3541.67	2688.34	3426.48	-0.350492	1.32339e-07	3.6608e-06	-	9	732954	734357	-	1278	protein_coding	-	Aldose_epim	2806	2795	2406	3299	2937	4340	104.036	94.9185	94.1965	128.251	117.743	129.315
sscle_06g055240	2546.83	2851.98	2875.97	2292.22	1985.24	1856.52	2758.26	2044.66	0.433001	1.30037e-07	3.62043e-06	-	6	2449583	2450923	+	1341	protein_coding	-	Pyr_redox_2	2503	3057	2659	2144	1816	2275	88.4423	98.9388	99.211	79.434	69.3826	64.6016
sscle_13g095260	973.759	1110.19	1359.57	760.152	769.607	776.882	1147.84	768.88	0.577177	1.27163e-07	3.55189e-06	-	13	1185220	1188101	+	2655	protein_coding	-	-	957	1190	1257	711	704	952	17.0795	19.4528	23.6887	13.305	13.5854	13.6541
sscle_08g064850	1323.78	1360.22	1529.38	1985.38	1949.16	1744.72	1404.46	1893.09	-0.430181	1.26278e-07	3.53868e-06	-	8	946072	946725	+	654	protein_coding	-	-	1301	1458	1414	1857	1783	2138	94.26	96.7564	108.179	141.073	139.681	124.486
sscle_16g111030	4239.97	4785.95	4710.35	3765.48	3535.38	3602.87	4578.76	3634.58	0.333318	1.10525e-07	3.10733e-06	-	16	1314066	1317002	+	2796	protein_coding	-	Bromodomain	4167	5130	4355	3522	3234	4415	70.6178	79.6306	77.933	62.5839	59.2606	60.129
sscle_05g048060	1081.62	1113.92	1226.53	846.752	733.532	849.51	1140.69	809.931	0.492182	1.09743e-07	3.09546e-06	-	5	2641406	2642866	+	1272	protein_coding	-	-	1063	1194	1134	792	671	1041	39.5981	40.7396	44.6063	30.9349	27.0271	31.1641
sscle_05g047210	245.22	194.05	274.726	120.812	109.319	124.04	237.999	118.057	1.00714	1.08717e-07	3.07662e-06	-	5	2291536	2293140	+	1605	protein_coding	-	MFS_1	241	208	254	113	100	152	7.11492	5.62456	7.91824	3.49795	3.19219	3.60628
sscle_03g024470	429.39	419.821	459.679	257.661	292.975	265.217	436.296	271.951	0.682471	1.03379e-07	2.9352e-06	-	3	798681	802621	-	3513	protein_coding	-	-	422	450	425	241	268	325	5.69196	5.55948	6.05314	3.40839	3.90859	3.52286
sscle_08g063080	1013.44	997.307	896.644	643.617	646.077	738.527	969.131	676.074	0.517536	9.96385e-08	2.84699e-06	-	8	357806	359914	-	1833	protein_coding	-	-	996	1069	829	602	591	905	25.7469	25.3113	22.6288	16.3172	16.5192	18.8008
sscle_02g012910	254.378	279.88	266.073	460.795	433.997	400.682	266.777	431.825	-0.692368	9.99408e-08	2.84699e-06	-	2	463681	465399	-	1719	protein_coding	-	-	250	300	246	431	397	491	6.89115	7.57435	7.16027	12.457	11.8325	10.8767
sscle_15g104840	3676.27	3796.11	3609.29	2839.61	2992.07	3068.36	3693.89	2966.68	0.315948	9.76271e-08	2.79962e-06	-	15	916096	918577	-	2415	protein_coding	-	GTP_EFTU	3613	4069	3337	2656	2737	3760	70.889	73.1258	69.1368	54.6414	58.0659	59.2873
sscle_13g096720	1730.79	1603.71	1573.72	2071.98	2242.14	2079.3	1636.08	2131.14	-0.380857	8.84281e-08	2.5443e-06	-	13	1743631	1744453	+	630	protein_coding	-	-	1701	1719	1455	1938	2051	2548	127.936	118.423	115.556	152.835	166.797	154.01
sscle_03g022430	571.842	641.859	491.045	223.448	275.484	399.865	568.249	299.599	0.917898	8.16798e-08	2.35802e-06	-	3	59772	61171	+	1035	protein_coding	-	-	562	688	454	209	252	490	25.7291	28.8501	21.9475	10.0327	12.4745	18.028
sscle_06g048720	2040.11	2092.57	2360.04	1398.42	1261.54	1765.12	2164.24	1475.03	0.550597	8.10658e-08	2.34818e-06	-	6	47701	51304	+	2940	protein_coding	-	-	2005	2243	2182	1308	1154	2163	32.3143	33.1117	37.1345	22.104	20.1105	28.0156
sscle_04g039050	1653.46	1707.27	1710	2055.94	2253.07	2227.01	1690.24	2178.67	-0.366535	8.07932e-08	2.34818e-06	-	4	2436186	2437208	+	801	protein_coding	-	-	1625	1830	1581	1923	2061	2729	96.1277	99.1559	98.7574	119.277	131.828	129.736
sscle_08g065130	4875.92	4864.32	5282.52	3924.78	3545.22	4189.61	5007.59	3886.54	0.364647	7.95353e-08	2.31946e-06	-	8	1041533	1042313	+	603	protein_coding	-	-	4792	5214	4884	3671	3243	5134	376.554	375.278	405.255	302.467	275.545	324.212
sscle_11g081860	5438.6	5798.19	5579.96	4248.73	4334.51	4799.2	5605.58	4460.81	0.328868	7.72275e-08	2.25982e-06	-	11	295416	298176	-	2490	protein_coding	-	NIF	5345	6215	5159	3974	3965	5881	101.713	108.328	103.666	79.2938	81.5844	89.9379
sscle_14g097500	688.856	688.506	723.588	453.312	484.284	498.608	700.317	478.734	0.547084	7.57383e-08	2.22381e-06	-	14	169593	172077	-	2316	protein_coding	-	-	677	738	669	424	443	611	13.8509	13.8299	14.453	9.09574	9.80006	10.046
sscle_06g050730	1919.03	2068.32	2090.73	1541.69	1517.35	1614.97	2026.02	1558	0.378087	7.53115e-08	2.21885e-06	-	6	825313	826434	-	1122	protein_coding	-	-	1886	2217	1933	1442	1388	1979	79.6483	85.7576	86.2004	63.8532	63.3811	67.1651
sscle_04g034720	8688.54	7948.6	7637.16	11266.5	10571.2	9469.47	8091.43	10435.7	-0.366695	7.29829e-08	2.15763e-06	-	4	918733	920215	+	1074	protein_coding	-	-	8539	8520	7061	10538	9670	11604	376.73	344.299	328.952	487.489	461.302	411.428
sscle_11g084340	3494.14	3535.82	3756.39	3004.26	2626.94	2305.35	3595.45	2645.52	0.443714	6.6261e-08	1.96567e-06	-	11	1148941	1150752	+	1623	protein_coding	-	-	3434	3790	3473	2810	2403	2825	100.256	101.349	107.067	86.0198	75.8575	66.2812
sscle_11g083970	9305.15	9202.47	9113.54	11004.6	11044.5	10761.3	9207.05	10936.8	-0.248231	6.25174e-08	1.86103e-06	-	11	1025303	1026642	-	1161	protein_coding	-	GTP_CDC	9145	9864	8426	10293	10103	13187	373.232	368.74	363.128	440.474	445.843	432.518
sscle_02g020810	37085.3	40801.9	39797.4	26837.3	28102.7	34195	39228.2	29711.7	0.400706	6.10699e-08	1.82425e-06	-	2	3149704	3150213	+	255	protein_coding	-	-	36447	43735	36795	25102	25707	41903	6772.51	7443.7	7219.69	4890.79	5165.05	6257.43
sscle_02g012950	1167.09	1264.13	1308.73	1751.24	1655.09	1597.83	1246.65	1668.05	-0.419552	5.89625e-08	1.76744e-06	-	2	481749	482594	+	597	protein_coding	-	-	1147	1355	1210	1638	1514	1958	91.0368	98.5065	101.41	136.317	129.932	124.89
sscle_14g102120	963.584	782.732	940.989	617.958	606.722	600.614	895.769	608.431	0.557337	5.69372e-08	1.71269e-06	-	14	1776632	1778204	-	1260	protein_coding	-	-	947	839	870	578	555	736	35.6129	28.8996	34.5477	22.7912	22.5676	22.2432
sscle_08g067210	4867.78	4989.33	5159.22	3718.44	3666.57	4283.46	5005.44	3889.49	0.362813	5.4857e-08	1.65591e-06	-	8	1781897	1783744	+	1848	protein_coding	-	-	4784	5348	4770	3478	3354	5249	122.664	125.6	129.148	93.5057	92.9875	108.16
sscle_11g082760	13382.3	14254.3	14263	11522	11668.7	11760.9	13966.5	11650.6	0.261525	5.43133e-08	1.64527e-06	-	11	609523	611771	-	1944	protein_coding	-	-	13152	15279	13187	10777	10674	14412	320.57	341.113	339.406	275.431	281.316	282.305
sscle_01g004070	295.079	219.24	302.847	460.795	471.166	453.725	272.388	461.895	-0.764323	5.26975e-08	1.60197e-06	-	1	1418006	1418815	-	753	protein_coding	-	-	290	235	280	431	431	556	18.2487	13.5448	18.6052	28.4376	29.3255	28.1171
sscle_01g005790	1209.82	1173.63	1177.86	1579.11	1514.07	1593.75	1187.1	1562.31	-0.396773	4.93869e-08	1.50665e-06	-	1	1987917	1988974	+	1008	protein_coding	-	Mito_carr	1189	1258	1089	1477	1385	1953	55.8919	54.1652	54.0552	72.7999	70.3968	73.7789
sscle_06g053800	977.829	965.587	1104.31	698.143	714.948	737.711	1015.91	716.934	0.501262	4.57916e-08	1.40194e-06	-	6	1934691	1936406	+	1152	protein_coding	-	-	961	1035	1021	653	654	904	39.5274	38.9931	44.3449	28.1625	29.0863	29.8818
sscle_01g006890	2494.94	2812.8	2591.51	1963.99	1740.36	2124.18	2633.08	1942.85	0.437458	4.33817e-08	1.3329e-06	-	1	2366125	2368861	-	2496	protein_coding	-	Fungal_trans	2452	3015	2396	1837	1592	2603	46.5483	52.4255	48.03	36.5658	32.6785	39.7119
sscle_06g054040	2656.72	2719.5	2464.96	3415.87	3221.64	3318.88	2613.73	3318.8	-0.344137	4.25167e-08	1.31101e-06	-	6	2025265	2028518	+	3204	protein_coding	-	Fungal_trans	2611	2915	2279	3195	2947	4067	38.6138	39.4863	35.5895	49.5438	47.125	48.3362
sscle_07g060270	7947.79	7981.26	7844.82	5243.02	5200.31	6854.84	7924.62	5766.06	0.457941	4.10398e-08	1.27002e-06	-	7	1788706	1789782	+	1077	protein_coding	-	-	7811	8555	7253	4904	4757	8400	343.652	344.75	336.955	226.227	226.298	296.999
sscle_01g007370	15378.7	14956.8	14678.4	12145.3	12420.8	12915.7	15004.6	12493.9	0.263998	3.95368e-08	1.22793e-06	-	1	2523511	2525388	+	1419	protein_coding	-	Citrate_synt	15114	16032	13571	11360	11362	15827	504.69	490.349	478.519	397.747	410.238	424.724
sscle_05g048190	5450.81	5065.84	5669.73	6693.83	6690.34	6655.72	5395.46	6679.96	-0.308393	3.55331e-08	1.10768e-06	-	5	2676682	2677758	+	960	protein_coding	-	-	5357	5430	5242	6261	6120	8156	264.41	245.487	273.21	324.028	326.621	323.517
sscle_02g015670	1787.77	1635.43	1799.78	2471.83	2421.42	2120.92	1740.99	2338.06	-0.424658	3.55362e-08	1.10768e-06	-	2	1413966	1415667	-	1470	protein_coding	-	-	1757	1753	1664	2312	2215	2599	56.6346	51.7565	56.6378	78.1414	77.2004	67.3255
sscle_13g095680	1486.59	1688.61	1715.41	1270.13	1119.43	1155.53	1630.2	1181.7	0.464529	3.04042e-08	9.54624e-07	-	13	1320636	1321940	-	1305	protein_coding	-	-	1461	1810	1586	1188	1024	1416	53.0478	60.196	60.8083	45.2289	40.2025	41.3184
sscle_16g107740	57981.9	57328.8	56697.3	68499.2	68901.7	65637.5	57336	67679.5	-0.23923	2.90721e-08	9.16144e-07	-	16	145800	146773	+	750	protein_coding	-	GST_C	56984	61450	52420	64070	63028	80433	3600.14	3555.99	3497.08	4244.28	4305.62	4083.79
sscle_12g087320	113598	112233	104984	145931	131242	131042	110272	136072	-0.303282	2.84745e-08	9.00611e-07	-	12	208967	210972	-	1896	protein_coding	-	-	111643	120301	97064	136495	120054	160581	2790.11	2753.79	2561.47	3576.75	3244.16	3225.13
sscle_01g006790	7083.92	6888.79	6855.16	8399.09	8259.07	8373.51	6942.62	8343.89	-0.265274	2.73943e-08	8.69643e-07	-	1	2333605	2335598	-	1944	protein_coding	-	Sugar_tr	6962	7384	6338	7856	7555	10261	169.694	164.852	163.127	200.778	199.114	200.994
sscle_12g089050	637.98	781.799	730.078	447.966	509.428	412.922	716.619	456.772	0.653012	2.60029e-08	8.28529e-07	-	12	831324	832573	-	1188	protein_coding	-	-	627	838	675	419	466	506	25.008	30.6145	28.4287	17.523	20.0971	16.219
sscle_11g085480	725.486	698.768	669.508	1007.12	948.891	988.239	697.921	981.417	-0.491721	2.58029e-08	8.25213e-07	-	11	1631879	1633865	+	1449	protein_coding	-	-	713	749	619	942	868	1211	23.3157	22.4343	21.3743	32.2993	30.6913	31.8249
sscle_06g050240	913.726	867.629	804.708	1231.64	1186.11	1168.59	862.021	1195.45	-0.470804	2.56154e-08	8.22272e-07	-	6	662056	663894	-	1524	protein_coding	-	-	898	930	744	1152	1085	1432	27.9202	26.4849	24.4263	37.5559	36.4761	35.7807
sscle_08g062180	1388.9	1365.82	1229.78	772.982	867.995	1033.12	1328.17	891.366	0.57282	2.36073e-08	7.60902e-07	-	8	24123	26003	-	1716	protein_coding	-	Sugar_tr	1365	1464	1137	723	794	1266	37.6915	37.0274	33.1523	20.933	23.7065	28.0936
sscle_01g007310	2474.59	2296.89	2330.84	2936.9	3029.24	3043.87	2367.44	3003.34	-0.343549	2.36151e-08	7.60902e-07	-	1	2506622	2507764	-	1092	protein_coding	-	LAG1	2432	2462	2155	2747	2771	3730	105.528	97.851	98.7404	124.982	130.01	130.07
sscle_08g062660	1503.88	1295.85	1262.22	1834.63	1819.07	1881	1353.98	1844.9	-0.446594	2.30665e-08	7.48833e-07	-	8	201976	203163	-	1137	protein_coding	-	-	1478	1389	1167	1716	1664	2305	61.5945	53.0202	51.3547	74.9838	74.9819	77.1971
sscle_16g108170	11288.3	9872.31	10834.4	12601.8	13951.3	14348.6	10665	13633.9	-0.35459	2.21075e-08	7.20419e-07	-	16	305126	306268	+	1143	protein_coding	-	-	11094	10582	10017	11787	12762	17583	459.907	401.811	438.492	512.351	572.053	585.784
sscle_02g018830	9561.56	9549.52	9030.25	11641.8	11680.8	10988.1	9380.44	11436.9	-0.285622	2.04815e-08	6.69972e-07	-	2	2510268	2511076	+	747	protein_coding	-	-	9397	10236	8349	10889	10685	13465	596.069	594.716	559.222	724.232	732.854	686.399
sscle_03g024880	4843.36	4772.89	4579.48	5873.81	5632.13	6221.58	4731.91	5909.17	-0.320922	2.00205e-08	6.57392e-07	-	3	909262	910216	-	741	protein_coding	-	-	4760	5116	4234	5494	5152	7624	304.38	299.649	285.893	368.367	356.222	391.792
sscle_08g068530	299.149	238.831	294.194	561.294	477.725	421.083	277.391	486.701	-0.810457	1.86837e-08	6.15847e-07	-	8	2277784	2279634	+	1737	protein_coding	-	-	294	256	272	525	437	516	8.02002	6.39647	7.835	15.0165	12.8898	11.312
sscle_09g073840	474.161	607.34	711.691	345.329	259.087	368.039	597.731	324.152	0.879118	1.85236e-08	6.12916e-07	-	9	1794762	1796054	-	936	protein_coding	-	Pkinase	466	651	658	323	237	451	23.5905	30.186	35.1739	17.145	12.9729	18.3481
sscle_12g087010	12175.6	12622.6	13473.5	9110.07	8130.07	10793.9	12757.2	9344.69	0.448581	1.78208e-08	5.9194e-07	-	12	93703	94579	+	762	protein_coding	-	-	11966	13530	12457	8521	7437	13227	744.084	770.624	817.954	555.579	500.042	660.993
sscle_01g005640	838.43	706.232	920.439	1185.67	1314.02	1160.43	821.7	1220.04	-0.570967	1.73856e-08	5.81842e-07	-	1	1950554	1951168	+	615	protein_coding	-	Isochorismatase	824	757	851	1109	1202	1422	63.4863	53.4221	69.2348	89.5915	100.137	88.0471
sscle_09g072680	505.704	512.181	422.904	701.35	800.217	722.206	480.263	741.258	-0.624065	1.74492e-08	5.81842e-07	-	9	1374229	1375035	+	807	protein_coding	-	3_5_exonuc	497	549	391	656	732	885	29.1817	29.5256	24.2423	40.3869	46.473	41.76
sscle_11g084390	707.171	730.488	846.89	485.386	464.607	534.514	761.516	494.835	0.618733	1.63326e-08	5.48864e-07	-	11	1166452	1168076	+	1566	protein_coding	-	-	695	783	783	454	425	655	21.0291	21.7005	25.0173	14.4037	13.9047	15.9272
sscle_06g052630	5860.87	5989.44	5831.97	4728.77	4877.82	4884.07	5894.09	4830.22	0.287133	1.60973e-08	5.43077e-07	-	6	1471142	1475318	-	3936	protein_coding	-	-	5760	6420	5392	4423	4462	5985	69.3418	70.7913	68.5433	55.8306	58.0815	57.9028
sscle_13g095440	2550.9	2689.65	2251.88	1499.99	1609.18	2002.59	2497.48	1703.92	0.550104	1.5688e-08	5.31354e-07	-	13	1239100	1241796	+	2496	protein_coding	-	-	2507	2883	2082	1403	1472	2454	47.5924	50.1303	41.7356	27.927	30.2153	37.4387
sscle_07g059710	3376.11	3651.51	3385.4	2299.7	2044.27	2858.63	3471	2400.87	0.530296	1.47223e-08	5.00617e-07	-	7	1616006	1616770	+	765	protein_coding	-	-	3318	3914	3130	2151	1870	3503	205.515	222.054	204.717	139.698	125.24	174.369
sscle_07g060260	4506.56	4889.51	4470.24	3720.58	3610.81	3706.51	4622.1	3679.3	0.329298	1.4684e-08	5.00617e-07	-	7	1784162	1785208	+	1047	protein_coding	-	-	4429	5241	4133	3480	3303	4542	200.441	217.254	197.51	165.137	161.631	165.193
sscle_07g061710	1320.73	1458.18	1360.65	1069.13	880.02	971.918	1379.85	973.69	0.50319	1.45171e-08	4.9757e-07	-	7	2279502	2287802	+	7980	protein_coding	-	-	1298	1563	1258	1000	805	1191	7.70725	8.50073	7.88766	6.22598	5.1684	5.68329
sscle_06g050640	391.742	376.906	408.844	227.725	214.266	246.448	392.497	229.479	0.770648	1.34926e-08	4.64308e-07	-	6	794733	796777	+	1905	protein_coding	-	-	385	404	378	213	196	302	9.57621	9.20421	9.92812	5.55514	5.27138	6.03674
sscle_12g091520	669.523	668.914	709.528	454.381	452.582	463.518	682.655	456.827	0.578551	1.2904e-08	4.45837e-07	-	12	1704934	1706677	-	1260	protein_coding	-	FAD_binding_3	658	717	656	425	414	568	24.7448	24.6972	26.0497	16.7583	16.8342	17.166
sscle_16g110600	1937.34	1764.18	2287.58	1277.61	1193.77	1521.12	1996.37	1330.83	0.582583	1.17556e-08	4.07796e-07	-	16	1154789	1155760	+	909	protein_coding	-	-	1904	1891	2115	1195	1092	1864	99.2501	90.2875	116.417	65.3152	61.5492	78.0859
sscle_03g027780	1417.39	1346.22	1253.57	1876.33	1825.63	1725.13	1339.06	1809.03	-0.432816	1.16144e-08	4.04531e-07	-	3	1873947	1875393	-	1383	protein_coding	-	-	1393	1443	1159	1755	1670	2114	47.7262	45.2839	41.9306	63.0472	61.8668	58.2068
sscle_14g101670	1663.63	2036.6	1641.86	2459	2388.62	2595.05	1780.7	2480.89	-0.478004	1.15536e-08	4.04046e-07	-	14	1604358	1607208	-	2799	protein_coding	-	Peptidase_S8	1635	2183	1518	2300	2185	3180	27.6785	33.8494	27.1356	40.8259	39.9956	43.2628
sscle_15g105290	1552.72	1444.18	1353.08	1957.58	2180.92	1866.31	1449.99	2001.6	-0.463837	1.09404e-08	3.84164e-07	-	15	1081333	1082118	-	786	protein_coding	-	-	1526	1548	1251	1831	1995	2287	91.9941	85.4768	79.6352	115.738	130.042	110.799
sscle_05g040410	1311.57	1304.24	1092.41	890.586	835.199	850.326	1236.08	858.704	0.526494	1.06865e-08	3.76787e-07	-	5	28996	31620	-	2439	protein_coding	-	OPT	1289	1398	1010	833	764	1042	25.042	24.8768	20.7195	16.9685	16.0489	16.2685
sscle_15g106280	870.99	908.678	943.153	646.824	634.051	616.935	907.607	632.604	0.521343	1.00393e-08	3.55426e-07	-	15	1400867	1402894	+	1899	protein_coding	-	Peptidase_S8	856	974	872	605	580	756	21.3588	22.2604	22.9753	15.8285	15.6483	15.1596
sscle_06g050310	2356.56	2575.83	2529.86	1818.59	1925.11	1956.08	2487.42	1899.93	0.388269	8.69756e-09	3.09195e-07	-	6	694989	696305	-	1152	protein_coding	-	-	2316	2761	2339	1701	1761	2397	95.2607	104.019	101.589	73.3605	78.3196	79.233
sscle_05g043500	912.709	871.361	891.236	1410.18	1218.91	1188.99	891.768	1272.69	-0.512231	8.24201e-09	2.94216e-07	-	5	1013653	1015033	+	1245	protein_coding	-	FAD_binding_4	897	934	824	1319	1115	1457	34.139	32.5595	33.1152	52.6364	45.8848	44.5637
sscle_13g092100	2208	2367.79	2115.6	2964.7	2914.45	2819.46	2230.46	2899.54	-0.3775	7.96634e-09	2.8556e-07	-	13	21034	22010	-	915	protein_coding	-	NmrA	2170	2538	1956	2773	2666	3455	112.374	120.384	106.959	150.57	149.28	143.786
sscle_08g066810	2035.02	1769.78	2042.05	1460.43	1440.83	1390.55	1948.95	1430.6	0.446001	7.1683e-09	2.58029e-07	-	8	1622483	1624343	-	1692	protein_coding	-	Peptidase_S10	2000	1897	1888	1366	1318	1704	56.0089	48.6594	55.8305	40.1108	39.9097	38.3495
sscle_01g001080	19009.2	18935.8	17764.1	14086.9	15220.5	15581.7	18569.7	14963	0.311448	6.87275e-09	2.4843e-07	-	1	358517	360740	+	2040	protein_coding	-	HSP70	18682	20297	16424	13176	13923	19094	433.931	431.819	402.827	320.896	349.676	356.416
sscle_05g043130	3544	3094.54	3326.99	4387.71	4242.68	4204.3	3321.84	4278.23	-0.365159	6.51896e-09	2.36635e-07	-	5	883011	883613	+	540	protein_coding	-	-	3483	3317	3076	4104	3881	5152	305.624	266.595	285.012	377.593	368.225	363.306
sscle_01g005800	7613.03	7550.24	7313.76	5665.33	6186.37	6179.96	7492.34	6010.55	0.317744	6.09951e-09	2.22348e-07	-	1	1989867	1990658	-	606	protein_coding	-	-	7482	8093	6762	5299	5659	7573	585.023	579.611	558.307	434.442	478.443	475.868
sscle_11g084140	483.318	546.7	513.759	860.651	705.109	820.132	514.592	795.297	-0.628284	5.98374e-09	2.19056e-07	-	11	1062529	1067289	+	4440	protein_coding	-	AAA	475	586	475	805	645	1005	5.06919	5.72815	5.3528	9.0079	7.44287	8.61934
sscle_01g002980	2580.41	2888.37	2760.24	2214.17	1936.04	1984.64	2743	2044.95	0.424265	5.53092e-09	2.03344e-07	-	1	1005140	1007004	+	1656	protein_coding	-	-	2536	3096	2552	2071	1771	2432	72.5632	81.141	77.1064	62.1341	54.7926	55.9235
sscle_11g085130	1313.61	1369.55	1361.73	971.84	869.088	1026.59	1348.3	955.84	0.494343	5.40535e-09	2.00528e-07	-	11	1458664	1459576	-	627	protein_coding	-	-	1291	1468	1259	909	795	1258	97.5633	101.615	100.468	72.0289	64.9625	76.4018
sscle_13g093560	1238.31	1240.8	1237.35	934.421	890.952	869.095	1238.82	898.156	0.464879	5.40914e-09	2.00528e-07	-	13	608338	609474	+	1137	protein_coding	-	-	1217	1330	1144	874	815	1065	50.7175	50.7681	50.3426	38.191	36.7249	35.6681
sscle_05g046810	5310.4	5620.93	5965.01	4112.95	3655.63	4614.77	5632.11	4127.79	0.447335	5.43102e-09	2.00528e-07	-	5	2167866	2168543	+	621	protein_coding	-	PMSR	5219	6025	5515	3847	3344	5655	398.22	421.081	444.349	307.781	275.891	346.762
sscle_03g023450	832.325	753.811	812.279	1112.97	1142.39	1118.81	799.472	1124.72	-0.492966	5.21995e-09	1.95249e-07	-	3	420680	421660	-	981	protein_coding	-	-	818	808	751	1041	1045	1371	39.5105	35.7472	38.3037	52.722	54.5771	53.2181
sscle_13g096830	2628.23	2759.62	3118.24	2063.42	2165.61	2100.52	2835.37	2109.85	0.426108	4.82338e-09	1.81203e-07	-	13	1771198	1772951	+	1584	protein_coding	-	-	2583	2958	2883	1930	1981	2574	77.2675	81.0481	91.0667	60.5359	64.0756	61.8791
sscle_16g108580	2056.39	2093.51	1682.96	2483.59	2911.17	3036.53	1944.29	2810.43	-0.531504	4.67937e-09	1.76564e-07	-	16	448121	448993	-	873	protein_coding	-	-	2021	2244	1556	2323	2663	3721	109.693	111.56	89.1796	132.204	156.286	162.307
sscle_04g032510	12184.7	11993.8	10933.9	9249.05	8982.76	9679.19	11704.1	9303.67	0.33101	4.32407e-09	1.63876e-07	-	4	168880	170904	+	1923	protein_coding	-	-	11975	12856	10109	8651	8217	11861	295.069	290.153	263.026	223.51	218.926	234.873
sscle_02g012440	2502.06	2896.76	2579.61	1865.63	2025.68	2024.63	2659.48	1971.98	0.431563	4.15935e-09	1.58331e-07	-	2	295426	297541	+	1791	protein_coding	-	MFS_1	2459	3105	2385	1745	1853	2481	65.0565	75.243	66.6289	48.4072	53.0082	52.7499
sscle_08g063360	3282.49	3985.5	3439.48	2769.05	2537.3	2557.51	3569.16	2621.29	0.445949	4.11054e-09	1.57169e-07	-	8	458342	461957	-	3297	protein_coding	-	Pkinase	3226	4272	3180	2590	2321	3134	46.3632	56.2357	48.259	39.0294	36.0678	36.1969
sscle_12g089340	4199.27	4152.49	4123.05	3251.23	2989.88	3421.71	4158.27	3220.94	0.367596	4.01436e-09	1.54177e-07	-	12	927123	932759	+	5583	protein_coding	-	Pkinase	4127	4451	3812	3041	2735	4193	35.0263	34.6011	34.163	27.062	25.0988	28.5988
sscle_08g063660	4276.6	4284.97	5112.71	3354.93	3234.76	3527.79	4558.09	3372.49	0.433801	3.51697e-09	1.3568e-07	-	8	567089	570222	-	2988	protein_coding	-	GATA	4203	4593	4727	3138	2959	4323	66.651	66.7138	79.1544	52.1775	50.7374	55.0929
sscle_12g087440	435.495	482.327	483.474	283.32	295.162	249.712	467.099	276.065	0.762414	3.34453e-09	1.29608e-07	-	12	258523	259482	-	960	protein_coding	-	-	428	517	447	265	270	306	21.1252	23.3733	23.2973	13.7147	14.4097	12.1378
sscle_13g094670	19266.6	20086.1	20646.6	16790.7	15525.5	16432.8	19999.8	16249.7	0.299486	3.14948e-09	1.22602e-07	-	13	1017100	1018859	-	912	protein_coding	-	-	18935	21530	19089	15705	14202	20137	983.781	1024.59	1047.27	855.566	797.844	840.796
sscle_05g045430	148833	164393	151115	109569	102557	131250	154780	114458	0.435362	3.07577e-09	1.20277e-07	-	5	1668762	1671339	+	2466	protein_coding	-	-	146271	176211	139715	102484	93814	160835	2810.56	3101.27	2834.78	2064.78	1949.12	2483.58
sscle_11g084330	1596.48	1502.96	1533.7	2110.46	1968.84	2446.52	1544.38	2175.28	-0.495827	2.43815e-09	9.57781e-08	-	11	1141608	1142150	-	543	protein_coding	-	-	1569	1611	1418	1974	1801	2998	136.915	128.764	130.661	180.617	169.933	210.243
sscle_02g017330	723.451	732.354	806.871	445.828	530.198	479.839	754.225	485.288	0.636178	2.2799e-09	8.99726e-08	-	2	1965733	1966531	+	627	protein_coding	-	-	711	785	746	417	485	588	53.7316	54.3378	59.5308	33.043	39.6312	35.7109
sscle_05g041470	1020.56	1016.9	996.151	699.212	718.227	710.781	1011.2	709.407	0.511497	1.96864e-09	7.8047e-08	-	5	356436	358751	-	2316	protein_coding	-	-	1003	1090	921	654	657	871	20.5206	20.4262	19.8972	14.0297	14.5342	14.3209
sscle_07g056830	3339.48	3769.06	3750.98	2483.59	2447.66	2923.91	3619.84	2618.39	0.465973	1.91189e-09	7.6148e-08	-	7	536562	540055	-	3444	protein_coding	-	-	3282	4040	3468	2323	2239	3583	45.1547	50.9118	50.3832	33.5117	33.3084	39.6163
sscle_04g034310	411.075	360.113	464.005	249.108	218.638	188.508	411.731	218.751	0.915467	1.89983e-09	7.60197e-08	-	4	788336	790227	+	1689	protein_coding	-	-	404	386	429	233	200	231	11.3339	9.91876	12.7086	6.85388	6.06686	5.20803
sscle_01g006580	848.605	1021.56	997.232	686.382	575.019	576.133	955.8	612.511	0.64345	1.82703e-09	7.34481e-08	-	1	2274672	2276538	-	1395	protein_coding	-	C4dic_mal_tran	834	1095	922	642	526	706	28.3282	34.0675	33.0694	22.865	19.3186	19.2718
sscle_13g095100	407.005	447.809	459.679	240.554	244.875	272.561	438.164	252.664	0.791104	1.78299e-09	7.20143e-08	-	13	1141848	1142986	-	1023	protein_coding	-	Aldo_ket_red	400	480	425	225	224	334	18.5273	20.3641	20.7866	10.9274	11.2185	12.4326
sscle_15g105940	636.963	664.249	687.896	441.551	334.517	426.795	663.036	400.954	0.723232	1.77035e-09	7.18409e-08	-	15	1307190	1308427	+	1080	protein_coding	-	-	626	712	636	413	306	523	27.4649	28.6125	29.4648	18.9993	14.5165	18.4403
sscle_02g018890	2903.98	3115.07	3006.84	3794.35	3987.96	3767.71	3008.63	3850.01	-0.355243	1.6689e-09	6.80452e-08	-	2	2536719	2537777	+	1059	protein_coding	-	-	2854	3339	2780	3549	3648	4617	127.699	136.842	131.347	166.502	176.491	166.018
sscle_07g058240	2264.98	2187.73	2089.65	1586.59	1387.26	1695.76	2180.79	1556.54	0.484992	1.57906e-09	6.4689e-08	-	7	1066830	1068296	+	1413	protein_coding	-	-	2226	2345	1932	1484	1269	2078	74.6467	72.0279	68.4124	52.1798	46.0132	56.0008
sscle_02g013900	5694	5965.18	5432.86	7196.32	6953.79	7568.07	5697.35	7239.39	-0.345687	1.41765e-09	5.83542e-08	-	2	813041	814837	+	1353	protein_coding	-	-	5596	6394	5023	6731	6361	9274	195.978	205.104	185.753	247.168	240.875	261.012
sscle_05g048080	2406.42	2541.31	2458.47	3208.46	3356.1	3067.54	2468.73	3210.7	-0.37825	1.38576e-09	5.73157e-08	-	5	2646785	2647712	+	828	protein_coding	-	adh_short	2365	2724	2273	3001	3070	3759	135.341	142.783	137.353	180.072	189.964	172.875
sscle_05g044190	4851.5	5660.11	5210.05	3812.52	3443.56	4180.63	5240.56	3812.24	0.458425	1.28087e-09	5.32333e-08	-	5	1239675	1253865	-	14088	protein_coding	-	AMP-binding	4768	6067	4817	3566	3150	5123	16.0367	18.6907	17.1079	12.576	11.4558	13.8473
sscle_12g090010	7252.83	7769.48	8544.62	6134.67	5403.65	6092.64	7855.64	5876.99	0.418267	1.27564e-09	5.32333e-08	-	12	1157355	1158468	+	1032	protein_coding	-	-	7128	8328	7900	5738	4943	7466	327.277	350.236	383.017	276.243	245.4	275.486
sscle_03g030180	1607.67	1829.48	2058.28	1170.7	1105.22	1354.65	1831.81	1210.19	0.595897	1.1793e-09	4.94904e-08	-	3	2687345	2688302	-	906	protein_coding	-	-	1580	1961	1903	1095	1011	1660	82.6336	93.9397	105.095	60.0477	57.1724	69.7703
sscle_04g032110	2993.52	2776.41	2841.36	2220.59	2253.07	2080.93	2870.43	2184.86	0.394531	1.13623e-09	4.79168e-08	-	4	29909	31498	+	1494	protein_coding	-	-	2942	2976	2627	2077	2061	2550	93.3082	86.4534	87.9791	69.0711	70.6791	64.9951
sscle_12g091540	2390.14	2499.33	2384.92	1894.5	1857.33	1697.39	2424.8	1816.41	0.418325	1.0976e-09	4.65154e-08	-	12	1716601	1718395	-	1635	protein_coding	-	-	2349	2679	2205	1772	1699	2080	68.0758	71.114	67.4778	53.8464	53.2401	48.4436
sscle_13g095740	2775.77	2767.08	2605.57	3745.17	3433.72	3450.27	2716.14	3543.05	-0.382885	9.97931e-10	4.2501e-08	-	13	1350370	1351892	-	1320	protein_coding	-	-	2728	2966	2409	3503	3141	4228	97.926	97.5208	91.3131	131.849	121.915	121.97
sscle_04g036460	595.245	624.133	663.019	354.952	360.753	427.611	627.466	381.105	0.71501	9.17221e-10	3.9258e-08	-	4	1549254	1549610	+	357	protein_coding	-	-	585	669	613	332	330	524	77.6453	81.3313	85.9137	46.2041	47.3597	55.8925
sscle_11g081820	2803.25	2770.82	2966.82	2258	2157.96	2090.73	2846.96	2168.9	0.392846	9.09296e-10	3.91134e-08	-	11	284082	286781	+	2700	protein_coding	-	NACHT	2755	2970	2743	2112	1974	2562	48.3488	47.7411	50.8314	38.8634	37.4582	36.1332
sscle_04g035010	3435.12	3489.18	3789.92	2806.47	2690.35	2738.67	3571.4	2745.16	0.379319	8.99945e-10	3.89057e-08	-	4	1039973	1040674	-	702	protein_coding	-	-	3376	3740	3504	2625	2461	3356	227.873	231.225	249.745	185.782	179.613	182.044
sscle_05g041630	2312.81	2947.14	2199.97	1802.56	1579.66	1464.81	2486.64	1615.68	0.623582	8.80164e-10	3.82427e-08	-	5	398665	399561	-	897	protein_coding	-	-	2273	3159	2034	1686	1445	1795	120.07	152.847	113.456	93.3847	82.5351	76.2014
sscle_07g058520	4046.65	4628.29	4903.96	3361.35	2926.48	3433.95	4526.3	3240.59	0.481412	8.17305e-10	3.56917e-08	-	7	1184441	1185332	-	831	protein_coding	-	-	3977	4961	4534	3144	2677	4208	226.768	259.1	272.992	187.972	165.048	192.826
sscle_02g017230	1824.4	2051.52	2353.55	1215.6	1277.94	1547.23	2076.49	1346.93	0.622314	7.97013e-10	3.49832e-08	-	2	1938978	1940392	+	1242	protein_coding	-	FAD_binding_3	1793	2199	2176	1137	1169	1896	68.4048	76.8429	87.6612	45.483	48.2232	58.131
sscle_04g038820	920.849	955.325	997.232	635.064	620.933	683.852	957.802	646.616	0.564705	7.23232e-10	3.19075e-08	-	4	2353999	2355089	+	918	protein_coding	-	Aldolase_II	905	1024	922	594	568	838	46.7126	48.4125	50.2526	32.148	31.7007	34.761
sscle_03g023840	96308.6	97296.7	101040	66430.5	72743.2	82852.9	98214.9	74008.9	0.408177	6.83896e-10	3.03276e-08	-	3	546299	546640	+	249	protein_coding	-	-	94651	104291	93417	62135	66542	101529	18011.7	18178.1	18771.4	12397.9	13691.8	15526.8
sscle_15g104630	4669.36	4995.87	5194.91	3963.27	3802.12	3763.63	4953.38	3843.01	0.366331	6.30201e-10	2.80913e-08	-	15	865055	868410	-	3294	protein_coding	-	NAD_binding_1	4589	5355	4803	3707	3478	4612	66.0119	70.5563	72.9557	55.9126	54.0965	53.3159
sscle_03g024350	21273.1	20872.5	20749.4	17353.1	17598.2	17319.1	20965	17423.4	0.266994	5.84822e-10	2.62043e-08	-	3	737090	738273	+	969	protein_coding	-	Mito_carr	20907	22373	19184	16231	16098	21223	1022.34	1002.08	990.571	832.208	851.161	834.015
sscle_10g080790	2198.84	1947.97	2053.95	1378.11	1154.41	1566	2066.92	1366.17	0.595038	5.29353e-10	2.3843e-08	-	10	2080600	2081935	-	996	protein_coding	-	-	2161	2088	1899	1289	1056	1919	102.807	90.9853	95.3972	64.299	54.321	73.3679
sscle_11g084910	5179.14	4892.31	5523.72	4083.01	4020.76	3972.54	5198.39	4025.44	0.368742	5.23779e-10	2.37162e-08	-	11	1368946	1370615	-	1062	protein_coding	-	Pkinase	5090	5244	5107	3819	3678	4868	227.102	214.308	240.609	178.663	177.44	174.549
sscle_04g035950	2192.74	2491.87	2280.01	1703.13	1581.85	1766.75	2321.54	1683.91	0.462671	4.99486e-10	2.27359e-08	-	4	1391406	1393422	+	1953	protein_coding	-	MFS_1	2155	2671	2108	1593	1447	2165	52.2845	59.3569	54.0056	40.5251	37.9603	42.213
sscle_08g062980	801.8	1234.27	1211.39	623.303	614.374	609.591	1082.49	615.756	0.814234	4.92776e-10	2.25498e-08	-	8	306841	308134	-	1170	protein_coding	-	-	788	1323	1120	583	562	747	31.913	49.0765	47.8963	24.7567	24.6101	24.3123
sscle_12g087420	8413.81	9437.57	9256.31	6282.21	5363.2	7244.91	9035.89	6296.77	0.520448	4.89581e-10	2.25233e-08	-	12	247906	251037	-	3081	protein_coding	-	-	8269	10116	8558	5876	4906	8878	127.171	142.501	138.979	94.7547	81.5829	109.727
sscle_10g079120	1440.8	1446.05	1348.75	1896.64	1879.2	1958.52	1411.87	1911.45	-0.437101	3.9256e-10	1.8157e-08	-	10	1468595	1469737	+	1143	protein_coding	-	-	1416	1550	1247	1774	1719	2400	58.7009	58.8553	54.5871	77.1113	77.0536	79.9569
sscle_02g016460	132375	130551	151854	108209	98660.6	109474	138260	105448	0.390823	3.58608e-10	1.66762e-08	-	2	1699842	1703457	+	3378	protein_coding	-	Pyr_redox_2	130097	139936	140398	101212	90250	134151	1824.88	1797.92	2079.56	1488.62	1368.83	1512.25
sscle_03g030310	19031.5	20463	20237.8	15900.1	15833.8	16545.5	19910.8	16093.1	0.306992	3.25343e-10	1.52115e-08	-	3	2725453	2727384	-	1932	protein_coding	-	Pkinase	18704	21934	18711	14872	14484	20275	458.728	492.732	484.574	382.448	384.1	399.617
sscle_08g067720	1235.26	1146.58	1255.73	865.996	786.005	853.59	1212.52	835.197	0.536531	3.01988e-10	1.41967e-08	-	8	1946468	1948204	+	1737	protein_coding	-	MFS_1	1214	1229	1161	810	719	1046	33.1167	30.708	33.4428	23.1684	21.2076	22.931
sscle_01g002000	586.087	531.773	499.698	949.388	924.84	760.56	539.186	878.263	-0.701249	2.80007e-10	1.32357e-08	-	1	668114	670241	+	2043	protein_coding	-	-	576	570	462	888	846	932	13.3592	12.1089	11.3147	21.5951	21.2161	17.3715
sscle_04g035060	7566.22	8292.86	8248.26	5673.88	5410.21	6585.54	8035.78	5889.88	0.447498	2.48649e-10	1.18184e-08	-	4	1060821	1062272	+	1350	protein_coding	-	-	7436	8889	7626	5307	4949	8070	260.996	285.772	282.64	195.311	187.822	227.631
sscle_05g045300	500.616	578.419	537.554	880.964	846.131	793.203	538.863	840.099	-0.638682	2.0614e-10	9.85232e-09	-	5	1619485	1620453	-	969	protein_coding	-	-	492	620	497	824	774	972	24.0585	27.7695	25.6627	42.2488	40.9242	38.1973
sscle_02g016450	24416.2	24642.5	24934.1	17651.4	16756.4	20707.3	24664.3	18371.7	0.424651	1.76237e-10	8.47021e-09	-	2	1695626	1698469	+	2673	protein_coding	-	HLH	23996	26414	23053	16510	15328	25375	425.371	428.879	431.518	306.873	293.799	361.491
sscle_08g063740	1122.32	1092.47	1005.89	744.115	742.277	676.507	1073.56	720.967	0.576652	1.71677e-10	8.29738e-09	-	8	593342	595150	+	1674	protein_coding	-	-	1103	1171	930	696	679	829	31.2211	30.36	27.797	20.6569	20.7815	18.8577
sscle_01g001570	992.074	1154.97	825.258	609.405	572.833	606.327	990.769	596.188	0.733653	1.64837e-10	8.01181e-09	-	1	523631	529318	-	5163	protein_coding	-	RVT_1	975	1238	763	570	524	743	8.94809	10.4068	7.39422	5.48508	5.19987	5.47996
sscle_02g021400	1074.49	879.757	943.153	584.815	612.188	647.945	965.801	614.983	0.649332	1.45863e-10	7.12989e-09	-	2	3372217	3373368	+	1152	protein_coding	-	-	1056	943	872	547	560	794	43.4349	35.527	37.8734	23.5909	24.9057	26.2457
sscle_03g027050	8430.09	8626.85	10022.1	6613.64	5884.65	6980.51	9026.34	6492.94	0.474726	1.44711e-10	7.11397e-09	-	3	1628388	1629618	+	1173	protein_coding	-	-	8285	9247	9266	6186	5383	8554	334.674	342.139	395.243	262.013	235.12	277.691
sscle_16g108270	9247.15	10394.8	10032.9	7229.46	6811.68	8034.03	9891.6	7358.39	0.426352	1.33247e-10	6.58807e-09	-	16	351369	351839	+	471	protein_coding	-	-	9088	11142	9276	6762	6231	9845	914.272	1026.7	985.394	713.288	677.798	795.95
sscle_06g049040	1686.02	2084.18	2551.49	975.048	749.93	816.052	2107.23	847.01	1.31491	1.196e-10	5.9475e-09	-	6	182152	184325	-	1671	protein_coding	-	-	1657	2234	2359	912	686	1000	46.9866	58.0239	70.6353	27.1162	21.0335	22.7884
sscle_01g001700	3932.68	4379.2	4498.36	2780.81	2606.17	3367.85	4270.08	2918.28	0.547812	1.15483e-10	5.77617e-09	-	1	576479	577924	-	1347	protein_coding	-	MFS_1	3865	4694	4159	2601	2384	4127	135.96	151.243	154.487	95.9364	90.678	116.67
sscle_02g017220	946.286	959.057	1044.82	615.82	567.367	696.092	983.389	626.426	0.647043	1.07842e-10	5.42553e-09	-	2	1934797	1937843	+	2622	protein_coding	-	-	930	1028	966	576	519	853	16.8065	17.0161	18.4338	10.9144	10.1414	12.3882
sscle_11g082550	3844.16	3762.53	3589.82	4983.22	4599.06	5243.95	3732.17	4942.08	-0.40556	1.06578e-10	5.39346e-09	-	11	540852	542637	-	1596	protein_coding	-	-	3778	4033	3319	4661	4207	6426	112.165	109.672	104.051	145.096	135.053	153.32
sscle_07g055980	13436.2	13925.9	15552.3	9878.77	8731.33	11392.1	14304.8	10000.7	0.515939	1.0485e-10	5.33743e-09	-	7	228528	230365	+	1587	protein_coding	-	-	13205	14927	14379	9240	7987	13960	394.266	408.221	453.338	289.271	257.852	334.965
sscle_02g021920	2699.46	2523.59	2631.53	2032.42	1807.05	1945.47	2618.19	1928.31	0.440768	1.0198e-10	5.22224e-09	-	2	3578902	3581824	-	1761	protein_coding	-	Pyr_redox_2	2653	2705	2433	1901	1653	2384	71.3848	66.6665	69.1278	53.6331	48.0925	51.5511
sscle_05g040660	17101.3	18516.9	17391	12076.9	11555	14560.8	17669.7	12730.9	0.472599	8.29692e-11	4.27416e-09	-	5	110699	112764	-	1836	protein_coding	-	Malic_M	16807	19848	16079	11296	10570	17843	433.756	469.185	438.184	305.677	294.962	370.072
sscle_08g063920	6649.44	6179.76	6557.72	5061.27	5144.56	4616.41	6462.31	4940.74	0.387854	7.23095e-11	3.74746e-09	-	8	646842	647573	-	669	protein_coding	-	-	6535	6624	6063	4734	4706	5657	462.857	429.728	453.452	351.571	360.404	321.996
sscle_01g000790	2153.06	2558.11	2282.17	1575.9	1494.39	1742.27	2331.11	1604.19	0.538166	6.47898e-11	3.3781e-09	-	1	261908	263697	-	1482	protein_coding	-	Sugar_tr	2116	2742	2110	1474	1367	2135	67.6543	80.3007	71.2368	49.4151	47.2589	54.8581
sscle_06g048910	23738.6	24036.1	23539.9	28666.6	29617.9	28508.8	23771.5	28931.1	-0.28331	6.25703e-11	3.28227e-09	-	6	120980	121655	+	501	protein_coding	-	-	23330	25764	21764	26813	27093	34935	2206.5	2231.9	2173.56	2659	2770.66	2655.3
sscle_10g080190	3694.59	3622.59	3882.93	4851.72	4757.57	4764.93	3733.37	4791.41	-0.360209	5.5107e-11	2.9085e-09	-	10	1883247	1884790	+	1302	protein_coding	-	-	3631	3883	3590	4538	4352	5839	132.143	129.436	137.96	173.167	171.254	170.773
sscle_01g010480	931.024	956.258	1057.8	547.395	510.521	689.564	981.695	582.493	0.748377	4.87607e-11	2.58943e-09	-	1	3573243	3574454	-	1143	protein_coding	-	-	915	1025	978	512	467	845	37.9317	38.9204	42.8117	22.2553	20.9331	28.1515
sscle_01g010980	1470.31	1748.32	1324.96	936.559	878.926	1033.12	1514.53	949.536	0.672891	4.54398e-11	2.42807e-09	-	1	3739140	3740672	-	1533	protein_coding	-	-	1445	1874	1225	876	804	1266	44.6636	53.0551	39.982	28.3905	26.8706	31.4472
sscle_08g066290	4054.79	4115.17	4526.48	3144.31	3138.55	3280.53	4232.15	3187.8	0.408126	4.4107e-11	2.37158e-09	-	8	1446589	1450401	-	3375	protein_coding	-	Zn_clus	3985	4411	4185	2941	2871	4020	55.9477	56.7235	62.0429	43.2944	43.5836	45.3569
sscle_12g088000	1180.31	1266.93	1283.86	770.844	910.629	794.019	1243.7	825.164	0.593033	4.0357e-11	2.1836e-09	-	12	476604	478873	+	2124	protein_coding	-	-	1160	1358	1187	721	833	973	25.878	27.7489	27.9619	16.8652	20.0934	17.4441
sscle_10g075410	1327.85	1255.73	1357.4	1771.55	1904.34	1823.06	1313.66	1832.98	-0.480988	3.0558e-11	1.66386e-09	-	10	211865	213849	-	1650	protein_coding	-	-	1305	1346	1255	1657	1742	2234	37.4761	35.4047	38.0566	49.8941	54.0913	51.5573
sscle_13g094070	8548.12	7808.66	7864.29	10828.2	9922.9	10794.7	8073.69	10515.3	-0.381372	2.49145e-11	1.36522e-09	-	13	808965	811252	+	1704	protein_coding	-	Sugar_tr	8401	8370	7271	10128	9077	13228	233.609	213.185	213.498	295.301	272.921	295.607
sscle_02g017440	15583.2	16554	16794	12827.4	11627.2	13131.9	16310.4	12528.8	0.380301	2.47359e-11	1.36412e-09	-	2	2008827	2010106	+	1224	protein_coding	-	Cyclin_C	15315	17744	15527	11998	10636	16092	592.875	629.173	634.711	487.01	445.205	500.633
sscle_04g039930	1400.1	1498.29	1422.3	983.601	1028.69	824.213	1440.23	945.502	0.610276	2.43284e-11	1.3503e-09	-	4	2746434	2747776	-	1206	protein_coding	-	-	1376	1606	1315	920	941	1010	54.0628	57.796	54.5568	37.901	39.9766	31.8908
sscle_03g023760	1398.06	1405	1552.09	2043.11	2138.28	1952.81	1451.72	2044.74	-0.493964	2.3656e-11	1.32151e-09	-	3	515160	517021	-	1794	protein_coding	-	-	1374	1506	1435	1911	1956	2393	36.2904	36.4336	40.0221	52.9235	55.8611	50.7938
sscle_04g033220	6437.8	6584.65	6834.61	5333.89	4780.53	5099.51	6619.02	5071.31	0.384072	2.26061e-11	1.27111e-09	-	4	414028	414627	+	600	protein_coding	-	-	6327	7058	6319	4989	4373	6249	499.66	510.541	526.947	413.117	373.415	396.598
sscle_01g007910	3548.07	3719.61	3975.95	2581.95	2462.96	2927.99	3747.88	2657.64	0.494509	1.73654e-11	9.82859e-10	-	1	2721516	2722522	-	705	protein_coding	-	-	3487	3987	3676	2415	2253	3588	234.364	245.447	260.889	170.192	163.733	193.8
sscle_08g063580	18687.6	18993.6	16350.5	23788.2	23232.5	23912	18010.6	23644.2	-0.392555	1.63722e-11	9.32784e-10	-	8	542475	545360	-	2886	protein_coding	-	Glyco_hydro_3_C	18366	20359	15117	22250	21252	29302	301.541	306.168	262.083	383.04	377.283	386.627
sscle_14g099740	4925.78	5187.12	5128.93	4092.63	3735.44	3797.91	5080.61	3875.33	0.390946	1.49732e-11	8.58765e-10	-	14	977647	980356	+	2109	protein_coding	-	Fungal_trans	4841	5560	4742	3828	3417	4654	108.764	114.419	112.501	90.1791	83.0103	84.0312
sscle_01g003330	4302.04	4471.56	3935.93	6095.12	5579.65	5513.25	4236.51	5729.34	-0.434888	1.33398e-11	7.70215e-10	-	1	1144019	1145870	-	1740	protein_coding	-	Glyco_hydro_20	4228	4793	3639	5701	5104	6756	115.137	119.552	104.641	162.784	150.288	147.853
sscle_15g104020	2539.71	2659.8	2542.83	1935.13	1936.04	1726.77	2580.78	1865.98	0.469539	1.16796e-11	6.78914e-10	-	15	695281	698481	+	3090	protein_coding	-	Abhydrolase_3	2496	2851	2351	1810	1771	2116	38.2749	40.0441	38.0684	29.1025	29.3646	26.0764
sscle_02g014780	17572.4	16913.2	17132.5	13693.4	14210.4	13739.1	17206	13881	0.309858	1.05349e-11	6.16545e-10	-	2	1104025	1104934	+	690	protein_coding	-	-	17270	18129	15840	12808	12999	16836	1185.96	1140.31	1148.62	922.237	965.215	929.139
sscle_05g040780	3703.74	3960.31	3977.03	2736.98	2479.36	3023.47	3880.36	2746.6	0.497291	1.02341e-11	6.03038e-10	-	5	146750	148056	-	402	protein_coding	-	-	3640	4245	3677	2560	2268	3705	429.045	458.302	457.654	316.391	289.055	350.956
sscle_02g017240	85876	86442	101833	65204.2	62483.6	71470.7	91383.8	66386.1	0.460992	9.9454e-12	5.92371e-10	-	2	1941259	1941654	+	261	protein_coding	-	-	84398	92656	94151	60988	57157	87581	15322.1	15407.5	18049.1	11609.5	11220	12777.9
sscle_05g043300	9666.37	10253.9	10160.5	7351.35	7112.31	8188.27	10026.9	7550.64	0.408671	9.98417e-12	5.92371e-10	-	5	930759	932585	+	1701	protein_coding	-	-	9500	10991	9394	6876	6506	10034	264.635	280.435	276.323	200.836	195.963	224.626
sscle_06g053050	4867.78	5219.77	5068.36	3798.62	3326.58	3914.6	5051.97	3679.94	0.456503	9.6556e-12	5.80889e-10	-	6	1621372	1623285	-	1848	protein_coding	-	Aminotran_1_2	4784	5595	4686	3553	3043	4797	122.664	131.401	126.873	95.5221	84.3652	98.8459
sscle_02g021180	9824.08	10183	9831.72	7718.06	7004.08	7989.97	9946.26	7570.7	0.393362	7.19705e-12	4.36029e-10	-	2	3290642	3292144	-	1503	protein_coding	-	DAO	9655	10915	9090	7219	6407	9791	304.383	315.184	302.604	238.632	218.403	248.061
sscle_11g082790	1713.49	1557.07	1852.78	1063.79	1046.18	1229.79	1707.78	1113.25	0.614633	6.63397e-12	4.04767e-10	-	11	624572	626551	+	1524	protein_coding	-	MFS_1	1684	1669	1713	995	957	1507	52.3582	47.5304	56.2396	32.4376	32.1729	37.6547
sscle_01g000220	991.057	1121.39	1097.82	1567.35	1537.03	1554.58	1070.09	1552.98	-0.537105	5.877e-12	3.61142e-10	-	1	64750	72821	-	7038	protein_coding	-	AAA	974	1202	1015	1466	1406	1905	6.55749	7.41234	7.21584	10.3489	10.2353	10.3071
sscle_06g052540	6263.81	5730.08	6219.18	4586.57	4198.95	4733.1	6071.02	4506.21	0.429298	5.416e-12	3.35208e-10	-	6	1445013	1447176	+	1818	protein_coding	-	Zn_clus	6156	6142	5750	4290	3841	5800	160.447	146.628	158.25	117.239	108.246	121.486
sscle_01g007380	5184.22	5024.79	5649.18	7123.62	6940.68	6827.91	5286.06	6964.07	-0.397917	4.95085e-12	3.08639e-10	-	1	2527746	2528906	+	954	protein_coding	-	Mito_carr	5095	5386	5223	6663	6349	8367	253.06	245.029	273.931	347.002	340.973	333.974
sscle_12g090850	3056.61	3012.45	2904.09	4118.29	3874.27	3876.25	2991.05	3956.27	-0.403096	4.78346e-12	3.0038e-10	-	12	1480478	1481830	-	1293	protein_coding	-	Pkinase	3004	3229	2685	3852	3544	4750	110.085	108.385	103.9	148.012	140.43	139.89
sscle_14g102130	4175.87	3988.3	4071.13	3144.31	3088.27	2762.34	4078.43	2998.31	0.444909	4.06188e-12	2.56944e-10	-	14	1779626	1783754	+	3819	protein_coding	-	-	4104	4275	3764	2941	2825	3385	50.9197	48.5832	49.314	38.261	37.8994	33.752
sscle_07g055650	924.919	838.708	919.357	1260.51	1378.52	1366.89	894.328	1335.3	-0.57942	3.90629e-12	2.48932e-10	-	7	108637	109863	+	1227	protein_coding	-	-	909	899	850	1179	1261	1675	35.1032	31.7991	34.6613	47.7397	52.6543	51.983
sscle_06g050680	3786.16	4053.6	3704.47	2656.79	2694.72	3002.26	3848.08	2784.59	0.465854	3.57908e-12	2.29783e-10	-	6	809526	814249	+	4674	protein_coding	-	-	3721	4345	3425	2485	2465	3679	37.7224	40.346	36.6642	26.4149	27.0204	29.9731
sscle_01g010970	4660.21	5073.3	4283.12	3367.76	2939.59	3438.84	4672.21	3248.73	0.523933	3.28975e-12	2.12795e-10	-	1	3734848	3739125	-	4278	protein_coding	-	RVT_1	4580	5438	3960	3150	2689	4214	50.7286	55.1694	46.3153	36.5831	32.2043	37.5098
sscle_15g104740	957.479	855.501	836.074	565.57	556.435	524.721	883.018	548.909	0.687337	3.17764e-12	2.07101e-10	-	15	890929	891434	+	285	protein_coding	-	-	941	917	773	529	509	643	156.449	139.645	135.708	92.2192	91.5032	85.9126
sscle_01g003660	11755.3	12828.8	12151.7	8838.51	9446.27	9765.69	12245.3	9350.16	0.38899	2.9133e-12	1.91322e-10	-	1	1274477	1276412	-	1749	protein_coding	-	-	11553	13751	11235	8267	8641	11967	312.992	341.228	321.406	234.838	253.127	260.547
sscle_07g057530	2670.97	2654.2	2384.92	3840.32	3672.03	3358.05	2570.03	3623.47	-0.494487	2.12534e-12	1.40648e-10	-	7	783013	785394	+	2172	protein_coding	-	Abhydrolase_1	2625	2845	2205	3592	3359	4115	57.2661	56.8489	50.7948	82.165	79.2344	72.1441
sscle_02g012120	6505.97	6518.41	7180.72	5100.82	4567.36	5124.81	6735.04	4931	0.449242	1.46025e-12	9.73837e-11	-	2	186023	187652	+	1146	protein_coding	-	-	6394	6987	6639	4771	4178	6280	264.372	264.61	289.86	206.84	186.787	208.673
sscle_08g066110	7241.63	7075.38	7507.36	9472.5	9064.75	9371.54	7274.79	9302.93	-0.35501	1.23544e-12	8.3035e-11	-	8	1383590	1385942	-	2010	protein_coding	-	AMP-binding	7117	7584	6941	8860	8292	11484	167.776	163.758	172.781	219.002	211.362	217.564
sscle_09g071210	1941.41	2109.37	2058.28	1518.17	1267.01	1307.32	2036.35	1364.16	0.578751	8.86442e-13	6.00477e-11	-	9	884013	884709	-	423	protein_coding	-	-	1908	2261	1903	1420	1159	1602	213.73	231.985	225.096	166.786	140.38	144.216
sscle_16g107650	3143.1	3480.78	3280.48	2347.81	2167.8	2490.59	3301.45	2335.4	0.498562	8.41588e-13	5.74618e-11	-	16	100429	105120	+	4191	protein_coding	-	HATPase_c	3089	3731	3033	2196	1983	3052	34.9243	38.6374	36.2097	26.0331	24.242	27.7305
sscle_07g056500	3799.39	4278.44	3579	2760.5	2405.02	2772.94	3885.61	2646.15	0.554042	8.25769e-13	5.68327e-11	-	7	416192	418542	+	2250	protein_coding	-	-	3734	4586	3309	2582	2200	3398	78.6357	88.4609	73.5842	57.0144	50.0961	57.5084
sscle_02g021190	27749.6	26219.2	29261.5	20602.2	16275.4	20385	27743.4	19087.5	0.539354	7.95847e-13	5.52151e-11	-	2	3293405	3294450	+	909	protein_coding	-	-	27272	28104	27054	19270	14888	24980	1421.61	1341.85	1489.15	1053.24	839.143	1046.45
sscle_14g099330	1717.56	1720.33	1737.04	2413.03	2368.95	2315.96	1724.98	2365.98	-0.455527	7.52226e-13	5.2613e-11	-	14	836869	839523	-	2655	protein_coding	-	GATase	1688	1844	1606	2257	2167	2838	30.1256	30.1437	30.2657	42.2355	41.8175	40.7041
sscle_16g109410	20989.2	20932.3	19680.7	15697	16007.6	16603.4	20534.1	16102.7	0.350641	7.00205e-13	4.93759e-11	-	16	721723	722062	+	174	protein_coding	-	-	20628	22437	18196	14682	14643	20346	5617.4	5596.49	5232.35	4192.24	4311.66	4452.67
sscle_02g019110	47678.6	49407.3	49330.6	31255	31398.7	39316.6	48805.5	33990.1	0.521775	5.87848e-13	4.17955e-11	-	2	2591950	2592937	+	936	protein_coding	-	NmrA	46858	52959	45609	29234	28722	48179	2372.11	2455.64	2438.06	1551.75	1572.18	1960.07
sscle_09g071710	1818.29	1482.43	1734.88	2445.1	2440	2654.62	1678.54	2513.24	-0.583697	4.62879e-13	3.31846e-11	-	9	1044868	1045568	-	636	protein_coding	-	-	1787	1589	1604	2287	2232	3253	133.136	108.434	126.188	178.657	179.804	194.768
sscle_05g043780	2785.95	3158.92	3210.18	2219.52	1803.77	2051.55	3051.68	2024.95	0.591422	4.49739e-13	3.25135e-11	-	5	1095865	1096521	-	657	protein_coding	-	-	2738	3386	2968	2076	1650	2514	197.468	223.677	226.031	156.99	128.671	145.71
sscle_11g082740	3497.19	3241.02	2886.78	4598.33	4579.38	4465.44	3208.33	4547.72	-0.502859	3.16319e-13	2.30618e-11	-	11	603385	605797	+	2067	protein_coding	-	AAA	3437	3474	2669	4301	4189	5472	78.7892	72.9439	64.6068	103.381	103.833	100.808
sscle_05g044210	10399	12026.5	11155.6	7760.82	7158.22	8608.53	11193.7	7842.53	0.512912	2.84062e-13	2.0887e-11	-	5	1262214	1265281	-	3012	protein_coding	-	-	10220	12891	10314	7259	6548	10549	160.777	185.751	171.334	119.738	111.383	133.367
sscle_10g077330	2809.35	2843.58	3422.17	1998.21	1792.84	2107.05	3025.04	1966.03	0.620303	2.70004e-13	2.00245e-11	-	10	871603	872850	+	1248	protein_coding	-	MuDR	2761	3048	3164	1869	1640	2582	104.829	105.999	126.85	74.4055	67.3275	78.783
sscle_02g013890	1174.21	949.728	1240.59	1869.91	1685.7	1943.84	1121.51	1833.15	-0.710818	1.60306e-13	1.19923e-11	-	2	807363	808021	+	489	protein_coding	-	-	1154	1018	1147	1749	1542	2382	111.821	90.3522	117.361	177.702	161.562	185.491
sscle_12g087770	19439.6	20308.1	19014.5	15652.1	15423.8	14922.3	19587.4	15332.8	0.353514	1.58831e-13	1.19862e-11	-	12	380825	381951	+	717	protein_coding	-	-	19105	21768	17580	14640	14109	18286	1262.57	1317.65	1226.79	1014.45	1008.19	971.159
sscle_10g080700	3846.2	3757.86	3767.2	2679.24	2683.79	2944.32	3790.42	2769.11	0.451843	1.43958e-13	1.09599e-11	-	10	2054073	2054437	+	186	protein_coding	-	-	3780	4028	3483	2506	2455	3608	962.956	939.889	936.938	669.389	676.242	738.66
sscle_04g035230	2500.03	2482.54	2479.02	3428.7	3232.57	3465.77	2487.2	3375.68	-0.441102	1.28896e-13	9.90083e-12	-	4	1127058	1128052	-	882	protein_coding	-	-	2457	2661	2292	3207	2957	4247	131.997	130.941	130.022	180.651	171.77	183.36
sscle_02g012930	1098.91	1203.49	1160.55	1690.3	1740.36	1648.43	1154.32	1693.03	-0.551684	1.24666e-13	9.66216e-12	-	2	470891	472138	+	1038	protein_coding	-	-	1080	1290	1073	1581	1592	2020	49.3008	53.9377	51.7217	75.6737	78.5795	74.1045
sscle_12g088320	4814.87	4948.29	4755.78	6345.29	6481.54	6150.58	4839.65	6325.8	-0.385893	1.12148e-13	8.77102e-12	-	12	571161	573175	-	1674	protein_coding	-	-	4732	5304	4397	5935	5929	7537	133.942	137.514	131.423	176.147	181.464	171.449
sscle_09g068980	487.388	554.163	529.982	1038.13	819.894	896.841	523.845	918.287	-0.809149	1.03492e-13	8.16827e-12	-	9	166334	167477	-	885	protein_coding	-	-	479	594	490	971	750	1099	25.646	29.1302	27.7028	54.5113	43.4192	47.2874
sscle_01g002510	3020.99	2810.93	2960.33	2181.03	2104.39	2076.85	2930.75	2120.76	0.466849	9.98723e-14	7.95557e-12	-	1	813769	816359	+	2196	protein_coding	-	-	2969	3013	2737	2040	1925	2545	64.0628	59.5479	62.3609	46.1539	44.9119	44.1312
sscle_01g000900	12613.1	13670.3	13570.8	17735.8	17068	19744.4	13284.7	18182.7	-0.453021	6.3174e-14	5.07931e-12	-	1	302107	303158	+	939	protein_coding	-	-	12396	14653	12547	16589	15613	24195	625.524	677.268	668.566	877.739	851.891	981.185
sscle_03g022920	12208.1	13393.2	13181.4	9266.16	10167.8	8915.37	12927.6	9449.77	0.452442	4.99101e-14	4.05072e-12	-	3	232574	233595	-	327	protein_coding	-	-	11998	14356	12187	8667	9301	10925	1738.56	1905.4	1864.74	1316.84	1457.29	1272.23
sscle_07g058780	4933.92	5431.55	6469.03	3600.83	3318.93	3837.89	5611.5	3585.89	0.645344	2.68368e-14	2.19883e-12	-	7	1279586	1280479	+	693	protein_coding	-	-	4849	5822	5981	3368	3036	4703	331.548	364.619	431.828	241.462	224.456	258.424
sscle_05g046560	786.537	738.884	837.156	1241.26	1258.26	1202.04	787.526	1233.86	-0.648261	2.17748e-14	1.80124e-12	-	5	2081875	2082381	-	225	protein_coding	-	-	773	792	774	1161	1151	1473	162.789	152.772	172.119	256.366	262.093	249.294
sscle_04g034070	3057.62	3253.14	3120.41	2352.09	2226.83	2181.31	3143.72	2253.41	0.481144	1.50699e-14	1.25871e-12	-	4	697608	699393	-	1506	protein_coding	-	-	3005	3487	2885	2200	2037	2673	94.5469	100.491	95.8498	72.5785	69.2994	67.5872
sscle_06g054220	1601.56	1545.87	1688.37	2373.47	2270.56	2726.43	1611.94	2456.82	-0.609735	1.47553e-14	1.24451e-12	-	6	2099415	2100956	+	1467	protein_coding	-	-	1574	1657	1561	2220	2077	3341	50.8396	49.0221	53.2406	75.1854	72.5387	86.7236
sscle_10g075560	870.99	731.421	677.08	1204.91	1617.92	1367.7	759.83	1396.85	-0.877829	9.60463e-15	8.18105e-13	-	10	243644	244841	-	1017	protein_coding	-	-	856	784	626	1127	1480	1676	39.8823	33.4576	30.7981	55.0571	74.5597	62.7543
sscle_08g062540	966.637	1045.82	1250.33	666.069	528.012	477.39	1087.59	557.157	0.967114	7.78514e-15	6.69756e-13	-	8	165873	166687	+	540	protein_coding	-	-	950	1121	1156	623	483	585	83.36	90.0973	107.111	57.3198	45.8265	41.2527
sscle_13g093180	2879.56	2779.21	2986.29	1909.47	2131.72	1991.98	2881.69	2011.06	0.518955	7.7647e-15	6.69756e-13	-	13	484765	485792	+	972	protein_coding	-	Aldo_ket_red	2830	2979	2761	1786	1950	2441	137.958	133.016	142.125	91.2905	102.785	95.6296
sscle_07g061770	274.728	253.758	231.462	466.141	525.825	537.778	253.316	509.915	-1.00965	7.17508e-15	6.29869e-13	-	7	2309968	2310473	-	390	protein_coding	-	-	270	272	214	436	481	659	32.804	30.2694	27.4549	55.5434	63.1894	64.3445
sscle_16g110260	4246.08	3880.08	4531.89	2670.69	3090.45	2754.99	4219.35	2838.71	0.571854	6.92362e-15	6.14061e-13	-	16	1049742	1051474	+	1656	protein_coding	-	AA_permease	4173	4159	4190	2498	2827	3376	119.403	109.001	126.597	74.945	87.4639	77.6306
sscle_05g044180	13204.3	15472.7	14607	10873.1	9373.03	8970.04	14428	9738.71	0.567359	6.70093e-15	6.00501e-13	-	5	1236646	1238475	-	1506	protein_coding	-	Catalase	12977	16585	13505	10170	8574	10992	408.298	477.959	448.683	335.511	291.69	277.935
sscle_08g067110	3416.81	3383.75	3557.37	2528.5	2145.94	2408.17	3452.64	2360.87	0.547815	2.48128e-15	2.24699e-13	-	8	1745761	1746356	+	411	protein_coding	-	-	3358	3627	3289	2365	1963	2951	387.139	383.006	400.398	285.891	244.704	273.412
sscle_04g033370	970.707	956.258	1039.41	1558.79	1496.58	1480.32	988.793	1511.9	-0.612879	2.36866e-15	2.16783e-13	-	4	477159	478228	-	1005	protein_coding	-	-	954	1025	961	1458	1369	1814	44.979	44.2647	47.844	72.0779	69.7912	68.7325
sscle_05g046250	1123.33	1087.8	1034.01	1601.56	1613.55	1701.47	1081.71	1638.86	-0.59979	2.06325e-15	1.90862e-13	-	5	1965298	1966714	+	1362	protein_coding	-	-	1104	1166	956	1498	1476	2085	38.4078	37.1553	35.1197	54.6443	55.523	58.2934
sscle_03g022420	471.108	402.095	476.984	176.407	196.775	227.679	450.062	200.287	1.16189	1.48989e-15	1.39321e-13	-	3	57237	59180	-	1593	protein_coding	-	MFS_1	463	431	441	165	180	279	13.7719	11.7425	13.8514	5.14611	5.78922	6.66928
sscle_12g087330	1391.96	1301.44	1446.1	2504.97	2208.25	1985.45	1379.83	2232.89	-0.693772	1.31864e-15	1.24663e-13	-	12	214458	215681	+	1224	protein_coding	-	-	1368	1395	1337	2343	2020	2433	52.9581	49.4644	54.6538	95.1046	84.5538	75.6923
sscle_04g032340	69846.1	70099.8	69624.6	88114.6	86930.6	86802.6	69856.8	87282.6	-0.321284	1.24198e-15	1.1872e-13	-	4	118946	119818	-	759	protein_coding	-	-	68644	75139	64372	82417	79520	106369	4285.37	4296.59	4243.51	5394.93	5367.82	5336.59
sscle_16g109870	3540.94	3387.49	4219.31	2322.15	2359.11	2497.12	3715.91	2392.79	0.634043	9.68616e-16	9.36293e-14	-	16	904131	904680	+	495	protein_coding	-	-	3480	3631	3901	2172	2158	3060	333.121	318.362	394.313	218.004	223.362	235.4
sscle_02g021950	16119.4	16102.5	16426.2	10807.8	10042.1	12503.5	16216	11117.8	0.544091	9.13293e-16	8.92848e-14	-	2	3589926	3591536	-	1404	protein_coding	-	-	15842	17260	15187	10109	9186	15322	534.651	533.548	541.222	357.727	335.214	415.565
sscle_04g034160	8662.08	8432.8	8233.12	10993.9	10859.8	11289.3	8442.66	11047.6	-0.388074	7.89074e-16	7.80276e-14	-	4	726428	728446	+	1968	protein_coding	-	CoA_binding	8513	9039	7612	10283	9934	13834	204.968	199.34	193.528	259.6	258.62	267.678
sscle_04g038760	700.048	643.725	725.752	331.431	396.829	368.856	689.842	365.705	0.914821	7.7636e-16	7.76631e-14	-	4	2331713	2333123	-	1296	protein_coding	-	-	688	690	671	310	363	452	25.1542	23.107	25.9052	11.8841	14.3504	13.2808
sscle_15g106620	8180.8	8235.01	8864.77	5973.24	5445.19	6343.17	8426.86	5920.53	0.5086	7.63878e-16	7.73135e-14	-	15	1533228	1534777	-	1074	protein_coding	-	-	8040	8827	8196	5587	4981	7773	354.715	356.705	381.828	258.455	237.616	275.597
sscle_01g001860	44433.7	45114.9	44380.1	58115.8	55490.4	56396.5	44642.9	56667.6	-0.344078	7.48254e-16	7.66337e-14	-	1	633533	634210	+	678	protein_coding	-	-	43669	48358	41032	54358	50760	69109	3051.91	3095.56	3028.05	3983.31	3835.79	3881.46
sscle_02g017340	3313.02	3750.4	3465.44	2137.19	1997.26	2509.36	3509.62	2214.6	0.662853	5.68479e-16	5.89232e-14	-	2	1968849	1970235	+	1221	protein_coding	-	-	3256	4020	3204	1999	1827	3075	126.356	142.893	131.295	81.3407	76.6631	95.9004
sscle_07g056310	11489.7	13011.6	12611.4	9076.92	8354.17	9133.25	12370.9	8854.78	0.482277	5.6708e-16	5.89232e-14	-	7	358684	361955	-	3222	protein_coding	-	-	11292	13947	11660	8490	7642	11192	166.063	187.869	181.069	130.916	121.519	132.274
sscle_02g012920	1520.16	1641.03	1477.46	2217.38	2336.15	2313.51	1546.22	2289.01	-0.565427	5.05722e-16	5.37127e-14	-	2	466850	468982	-	1608	protein_coding	-	-	1494	1759	1366	2074	2137	2835	44.0243	47.4766	42.5045	64.0816	68.0898	67.1364
sscle_01g006490	3429.02	3594.6	3413.52	2416.24	2429.07	2561.59	3479.04	2468.97	0.494271	2.16395e-16	2.32706e-14	-	1	2227597	2230499	+	2808	protein_coding	-	Fungal_trans	3370	3853	3156	2260	2222	3139	56.867	59.5527	56.2354	39.9873	40.5425	42.5682
sscle_03g027010	1751.14	1782.84	1805.19	2508.18	2548.23	2555.06	1779.72	2537.16	-0.511752	2.11884e-16	2.30739e-14	-	3	1610758	1612567	-	1746	protein_coding	-	FGGY_N	1721	1911	1669	2346	2331	3131	46.7051	47.5025	47.828	66.7566	68.4008	68.2857
sscle_02g015300	22517.5	24455.9	22884.4	15207.3	13833.3	17496.2	23286	15512.2	0.585787	1.57893e-16	1.74147e-14	-	2	1310097	1311321	+	774	protein_coding	-	RRM_1	22130	26214	21158	14224	12654	21440	1354.78	1469.92	1367.74	913.043	837.626	1054.81
sscle_09g069200	12588.7	13358.7	12121.5	7905.16	8108.21	9573.11	12689.6	8528.82	0.572787	1.41164e-16	1.57719e-14	-	9	234718	235956	+	1239	protein_coding	-	NAD_binding_1	12372	14319	11207	7394	7417	11731	473.147	501.581	452.573	296.496	306.705	360.541
sscle_05g041110	5382.64	5648.92	5629.71	3765.48	3779.17	4202.67	5553.76	3915.77	0.503288	8.11965e-17	9.19123e-15	-	5	246295	247419	+	1125	protein_coding	-	-	5290	6055	5205	3522	3457	5150	222.808	233.594	231.493	155.542	157.438	174.319
sscle_06g050350	10252.5	11618.8	10575.9	7151.42	6461.86	7897.75	10815.7	7170.34	0.592591	6.74873e-17	7.74124e-15	-	6	713230	717321	+	3957	protein_coding	-	ABC_membrane	10076	12454	9778	6689	5911	9678	120.656	136.597	123.639	83.9858	76.5347	93.1344
sscle_04g037830	17478.8	19509.5	18600.2	13508.5	12543.3	13894.9	18529.5	13315.6	0.476569	6.2929e-17	7.31592e-15	-	4	2027277	2028490	-	1083	protein_coding	-	AOX	17178	20912	17197	12635	11474	17027	751.574	838.044	794.501	579.639	542.812	598.688
sscle_05g047660	9943.13	12249.4	11202.1	7296.82	6439.99	7684.76	11131.6	7140.53	0.64029	4.54314e-17	5.35406e-15	-	5	2470603	2480301	+	9648	protein_coding	-	-	9772	13130	10357	6825	5891	9417	47.9926	59.0646	53.7114	35.146	31.2835	37.1677
sscle_01g000230	1178.28	1214.68	1310.9	1997.14	1997.26	1813.27	1234.62	1935.89	-0.648367	2.88785e-17	3.45058e-15	-	1	73464	74869	+	1263	protein_coding	-	-	1158	1302	1212	1868	1827	2222	43.4443	44.7412	48.0142	73.4825	74.1137	66.9933
sscle_08g067910	6283.14	6074.34	7394.88	4401.61	3761.67	4326.71	6584.12	4163.33	0.660689	2.46727e-17	2.98957e-15	-	8	2012023	2012439	-	201	protein_coding	-	-	6175	6511	6837	4117	3441	5302	1455.69	1405.89	1701.92	1017.64	877.106	1004.46
sscle_13g093780	634.928	676.378	646.795	365.643	285.323	287.25	652.7	312.739	1.06425	5.30531e-18	6.52022e-16	-	13	677792	679377	+	1446	protein_coding	-	-	624	725	598	342	261	352	20.4477	21.7605	20.692	11.7508	9.24774	9.26969
sscle_04g034150	7501.1	6976.49	7304.02	9916.19	9747.99	9718.36	7260.54	9794.18	-0.431933	5.1845e-18	6.46409e-16	-	4	722531	724441	-	1467	protein_coding	-	-	7372	7478	6753	9275	8917	11909	238.113	221.236	230.323	314.119	311.424	309.126
sscle_10g078240	3793.29	4141.3	4196.6	2621.51	2597.42	2895.35	4043.73	2704.76	0.579139	3.95874e-18	5.00838e-16	-	10	1158166	1158945	-	780	protein_coding	-	-	3728	4439	3880	2452	2376	3548	226.469	246.996	248.89	156.184	156.069	173.213
sscle_02g012320	804.852	795.793	838.238	1298.99	1306.36	1340.77	812.961	1315.38	-0.695112	2.97614e-18	3.82146e-16	-	2	246987	248648	-	1605	protein_coding	-	-	791	853	775	1215	1195	1643	23.3523	23.0661	24.16	37.6107	38.1466	38.981
sscle_14g102080	28110.8	28780.1	30018.6	20234.4	22138.2	21393.6	28969.9	21255.4	0.446688	1.19523e-18	1.55796e-16	-	14	1769398	1770907	-	1353	protein_coding	-	-	27627	30849	27754	18926	20251	26216	967.528	989.562	1026.36	694.979	766.853	737.835
sscle_08g064820	1382.8	1309.84	1346.59	2169.27	1960.09	2162.54	1346.41	2097.3	-0.640226	1.04918e-18	1.38863e-16	-	8	936800	938182	+	1176	protein_coding	-	-	1359	1404	1245	2029	1793	2650	54.757	51.8155	52.9703	85.7206	78.1154	85.8083
sscle_09g069780	4505.54	4579.78	4982.92	3235.19	3171.35	3276.45	4689.41	3227.66	0.538428	1.56239e-19	2.1002e-17	-	9	398612	399818	-	1095	protein_coding	-	-	4428	4909	4607	3026	2901	4015	191.611	194.571	210.511	137.298	135.737	139.625
sscle_15g105260	4952.23	6062.21	5566.98	3654.29	3224.92	3500.05	5527.14	3459.75	0.675879	1.16291e-19	1.58801e-17	-	15	1068056	1070329	+	2193	protein_coding	-	-	4867	6498	5147	3418	2950	4289	105.16	128.6	117.432	77.4362	68.9202	74.4746
sscle_03g030170	19840.5	24311.3	25943.2	15010.6	14036.6	14270.3	23365	14439.2	0.694362	5.93485e-20	8.23509e-18	-	3	2685587	2685936	-	216	protein_coding	-	-	19499	26059	23986	14040	12840	17487	4277.46	5236.05	5556.15	3229.42	3045.61	3082.85
sscle_15g103520	16159.1	20379	18223.8	12169.9	10327.4	11289.3	18254	11262.2	0.696761	5.55015e-20	7.82753e-18	-	15	495072	497225	+	2094	protein_coding	-	-	15881	21844	16849	11383	9447	13834	359.359	452.747	402.594	270.079	231.143	251.572
sscle_10g080690	14326.6	13828	13709.2	10332.1	10362.4	10518.9	13954.6	10404.5	0.42346	3.6322e-20	5.20797e-18	-	10	2050610	2051697	-	1014	protein_coding	-	-	14080	14822	12675	9664	9479	12890	657.949	634.408	625.432	473.51	478.948	484.067
sscle_05g046750	29888.4	28114.9	34298.5	20152.1	18249.7	20726.1	30767.3	19709.3	0.642351	2.20777e-20	3.21923e-18	-	5	2148217	2149085	+	744	protein_coding	-	-	29374	30136	31711	18849	16694	25398	1870.76	1757.97	2132.59	1258.71	1149.61	1299.92
sscle_08g067930	1768.44	1961.03	1775.98	1014.61	975.127	1166.14	1835.15	1051.96	0.800762	8.80962e-21	1.3165e-18	-	8	2018190	2018511	+	264	protein_coding	-	-	1738	2102	1642	949	892	1429	311.942	345.564	311.2	178.596	173.111	206.119
sscle_02g017740	8769.94	8699.62	8469.99	5769.03	6429.06	5956.36	8646.51	6051.49	0.515073	8.87562e-21	1.3165e-18	-	2	2120044	2122117	-	1722	protein_coding	-	-	8619	9325	7831	5396	5881	7299	237.166	235.026	227.538	155.686	174.977	161.406
sscle_15g103340	5966.69	6904.65	6241.9	3908.74	3456.67	4266.32	6371.08	3877.25	0.715836	5.97674e-21	9.18177e-19	-	15	425588	429145	-	3558	protein_coding	-	UDPGT	5864	7401	5771	3656	3162	5228	78.0937	90.2785	81.155	51.0518	45.5323	55.9526
sscle_04g035710	6248.54	5947.46	5969.33	8908	8673.39	8227.44	6055.11	8602.94	-0.506385	1.57106e-21	2.45742e-19	-	4	1307855	1309189	-	1029	protein_coding	-	ADH_zinc_N	6141	6375	5519	8332	7934	10082	282.782	268.884	268.358	402.295	395.039	373.097
sscle_15g106030	6651.48	7398.17	6988.2	4738.39	4900.78	4865.3	7012.62	4834.82	0.536583	1.23222e-21	1.96311e-19	-	15	1335931	1338660	+	2373	protein_coding	-	OPT	6537	7930	6461	4432	4483	5962	130.529	145.036	136.23	92.7924	96.7909	95.672
sscle_16g110200	1655.49	1197.89	1506.66	759.083	672.313	619.383	1453.35	683.593	1.08925	1.11028e-21	1.80222e-19	-	16	1030444	1031192	+	588	protein_coding	-	-	1627	1284	1393	710	615	759	131.111	94.7736	118.534	59.9918	53.5872	49.1536
sscle_09g074490	1071.44	856.434	998.314	497.146	482.098	474.126	975.396	484.457	1.00947	1.04663e-21	1.73157e-19	-	9	2031192	2032723	+	1350	protein_coding	-	ADH_N	1053	918	923	465	441	581	36.9592	29.5127	34.2088	17.1131	16.7366	16.3883
sscle_14g100930	25624	27392.8	30033.8	17587.2	14503.4	18088.6	27683.5	16726.4	0.726709	7.57739e-22	1.2782e-19	-	14	1342290	1343402	+	1044	protein_coding	-	-	25183	29362	27768	16450	13267	22166	1142.97	1220.63	1330.8	782.845	651.082	808.495
sscle_13g095250	2421.68	2550.64	2595.83	1672.12	1490.02	1577.43	2522.72	1579.86	0.675057	3.80902e-22	6.5538e-20	-	13	1182141	1184263	+	1731	protein_coding	-	-	2380	2734	2400	1564	1363	1933	65.149	68.549	69.372	44.8901	40.3424	42.5232
sscle_02g022110	1247.47	1177.36	1203.82	2113.67	2039.9	1868.76	1209.55	2007.44	-0.729965	3.13352e-22	5.50156e-20	-	2	3660064	3660672	-	609	protein_coding	-	-	1226	1262	1113	1977	1866	2290	95.3896	89.9377	91.4425	161.287	156.985	143.189
sscle_10g075320	2688.27	2812.8	2514.71	1731.99	1518.44	1636.18	2671.93	1628.87	0.714198	1.54878e-22	2.77586e-20	-	10	180027	180353	-	213	protein_coding	-	-	2642	3015	2325	1620	1389	2005	587.734	614.338	546.152	377.873	334.107	358.447
sscle_01g004040	4122.96	4307.36	4631.4	2890.93	2905.7	2777.03	4353.91	2857.89	0.607614	1.26011e-22	2.30654e-20	-	1	1408106	1413062	+	4581	protein_coding	-	ABC2_membrane	4052	4617	4282	2704	2658	3403	41.9119	43.7421	46.7688	29.3263	29.7275	28.2874
sscle_07g056590	1120.28	1224.01	1287.1	2308.25	2173.27	1941.39	1210.46	2140.97	-0.821816	8.4862e-23	1.5871e-20	-	7	454482	455902	-	1245	protein_coding	-	-	1101	1312	1190	2159	1988	2379	41.9031	45.7367	47.8242	86.1576	81.8108	72.7639
sscle_03g023810	34227.1	36507.6	35658.1	24760	22018	25182.5	35464.3	23986.8	0.564009	3.26293e-23	6.238e-21	-	3	534939	535805	-	693	protein_coding	-	-	33638	39132	32968	23159	20141	30859	2299.98	2450.75	2380.29	1660.34	1489.06	1695.66
sscle_16g111050	1411.29	1587.85	1516.4	836.061	731.346	868.279	1505.18	811.895	0.88882	1.76145e-23	3.44403e-21	-	16	1329595	1333438	-	3585	protein_coding	-	C2	1387	1702	1402	782	669	1064	18.3322	20.6049	19.5672	10.8375	9.56094	11.3017
sscle_01g010350	189.257	131.544	199.014	480.04	584.858	505.952	173.272	523.617	-1.59902	4.39985e-24	8.80277e-22	-	1	3526092	3527792	+	1701	protein_coding	-	Abhydrolase_1	186	141	184	449	535	620	5.18127	3.59762	5.41232	13.1145	16.1144	13.8796
sscle_06g048680	43667.6	43770.5	44091.3	32418.2	32181.4	33303.9	43843.1	32634.5	0.425884	3.77505e-24	7.73255e-22	-	6	32133	34274	-	1941	protein_coding	-	-	42916	46917	40765	30322	29438	40811	1047.66	1049.07	1050.83	776.145	777.045	800.65
sscle_04g038770	3289.62	2432.16	2856.5	1151.45	1401.47	1512.96	2859.43	1355.3	1.0756	1.90109e-24	3.98904e-22	-	4	2336705	2337133	+	381	protein_coding	-	-	3233	2607	2641	1077	1282	1854	402.076	296.972	346.828	140.443	172.396	185.3
sscle_07g056580	829.272	1000.11	879.338	1879.53	1625.58	1659.03	902.906	1721.38	-0.929595	1.22555e-24	2.63584e-22	-	7	450873	452026	+	1053	protein_coding	-	-	815	1072	813	1758	1487	2033	36.6739	44.1841	38.6307	82.9471	72.3512	73.519
sscle_15g106990	6496.82	7076.31	7585.24	4520.29	4374.95	3896.65	7052.79	4263.96	0.726618	4.5325e-25	9.99823e-23	-	15	1653545	1655353	-	1761	protein_coding	-	-	6385	7585	7013	4228	4002	4775	171.802	186.937	199.257	119.285	116.434	103.253
sscle_02g021250	11415.5	11470.4	11240	16142.8	15552.8	16964.9	11375.3	16220.2	-0.512067	3.99157e-25	9.03672e-23	-	2	3317701	3323408	-	5598	protein_coding	-	ketoacyl-synt	11219	12295	10392	15099	14227	20789	94.9618	95.3225	92.883	134.006	130.21	141.414
sscle_14g101040	32098.4	31479.1	31168.4	42216.8	44225.1	43159.4	31582	43200.4	-0.451931	2.80791e-25	6.52878e-23	-	14	1365673	1367229	-	1002	protein_coding	-	-	31546	33742	28817	39487	40455	52888	1491.78	1461.51	1438.97	1957.93	2068.56	2009.93
sscle_14g098220	14308.3	15251.6	15493.9	24024.4	22759.2	21130	15017.9	22637.9	-0.591908	2.34489e-25	5.60363e-23	-	14	409299	411710	+	2361	protein_coding	-	AAA	14062	16348	14325	22471	20819	25893	282.214	300.517	303.577	472.865	451.78	417.616
sscle_02g014350	2943.66	3285.8	3119.33	2006.76	1814.7	1867.94	3116.26	1896.47	0.716922	1.88567e-25	4.63498e-23	-	2	966820	972013	-	3903	protein_coding	-	ABC_membrane	2893	3522	2884	1877	1660	2289	35.1219	39.1643	36.9715	23.8933	21.7908	22.3325
sscle_10g079770	8462.65	9480.48	9746.27	5727.34	5656.18	6159.56	9229.8	5847.69	0.657998	1.05273e-25	2.66373e-23	-	10	1734268	1736172	-	1794	protein_coding	-	Sugar_tr	8317	10162	9011	5357	5174	7548	219.671	245.842	251.316	148.358	147.764	160.214
sscle_16g109940	4698.87	4735.58	4271.23	7122.55	6724.22	7308.56	4568.56	7051.78	-0.626236	8.90523e-26	2.32157e-23	-	16	934873	935556	+	684	protein_coding	-	-	4618	5076	3949	6662	6151	8956	319.908	322.081	288.869	483.904	460.737	498.596
sscle_07g057840	48653.4	54183.9	53350.8	33949.2	32191.2	36351	52062.7	34163.8	0.607686	7.39512e-26	1.98813e-23	-	7	900349	901886	+	1278	protein_coding	-	HLH	47816	58079	49326	31754	29447	44545	1772.84	1972.37	1931.15	1234.46	1180.52	1327.27
sscle_03g028310	6310.61	6717.13	6486.34	4369.54	3592.23	3753.84	6504.69	3905.2	0.736422	5.50533e-26	1.52782e-23	-	3	2037188	2040316	+	2775	protein_coding	-	-	6202	7200	5997	4087	3286	4600	105.9	112.608	108.129	73.1732	60.6692	63.1227
sscle_10g075640	6121.35	6128.45	6273.26	3733.41	3232.57	4020.69	6174.35	3662.22	0.752547	3.03226e-26	8.6955e-24	-	10	271908	273966	-	1335	protein_coding	-	-	6016	6569	5800	3492	2957	4927	213.528	213.559	217.379	129.958	113.484	140.537
sscle_07g056570	13043.5	13653.5	13662.7	21780.3	19399.8	19549.3	13453.2	20243.2	-0.589393	1.70691e-26	5.06365e-24	-	7	447872	449621	-	1647	protein_coding	-	AMP-binding	12819	14635	12632	20372	17746	23956	368.798	385.655	383.75	614.541	552.04	553.875
sscle_01g000060	5239.17	5903.61	6001.78	3674.6	3149.49	3174.44	5714.85	3332.84	0.778356	1.10367e-26	3.39101e-24	-	1	13600	15537	+	1938	protein_coding	-	NAD_binding_1	5149	6328	5549	3437	2881	3890	125.892	141.714	143.262	88.1123	76.1646	76.434
sscle_14g098970	626.788	558.828	704.12	213.826	255.807	242.367	629.912	237.334	1.40651	9.7239e-27	3.09832e-24	-	14	707317	708585	-	1011	protein_coding	-	Abhydrolase_3	616	599	651	200	234	297	28.8707	25.7144	32.2181	9.82855	11.8585	11.1865
sscle_02g021260	8381.25	8397.35	8274.22	12126.1	11681.9	12663.5	8350.94	12157.1	-0.542018	1.39104e-27	4.60272e-25	-	2	3325908	3332258	+	6303	protein_coding	-	Acyl_transf_1	8237	9001	7650	11342	10686	15518	61.9227	61.9788	60.7273	89.4032	86.8623	93.7517
sscle_13g093170	1952.61	1898.52	2089.65	1134.35	1134.73	1157.16	1980.26	1142.08	0.793177	1.05377e-27	3.62622e-25	-	13	481097	482584	-	1488	protein_coding	-	-	1919	2035	1932	1061	1038	1418	61.1082	59.3556	64.9642	35.4261	35.7403	36.2881
sscle_03g024560	2112.36	2133.62	1927.41	1191.01	1110.68	989.871	2057.79	1097.19	0.909789	8.23556e-28	2.95211e-25	-	3	827950	828829	-	627	protein_coding	-	-	2076	2287	1782	1114	1016	1213	156.887	158.306	142.204	88.2731	83.0213	73.6689
sscle_13g092240	5146.58	5396.09	5232.77	7622.9	7653.44	7688.84	5258.48	7655.06	-0.54168	7.7025e-28	2.88107e-25	-	13	69018	76254	+	6858	protein_coding	-	Carboxyl_trans	5058	5784	4838	7130	7001	9422	34.9469	36.6042	35.2971	51.6538	52.3029	52.3162
sscle_02g012940	6204.79	6134.05	6343.57	9746.2	11106.8	9433.56	6227.47	10095.5	-0.696743	1.49588e-28	5.84956e-26	-	2	472772	473053	-	228	protein_coding	-	-	6098	6575	5865	9116	10160	11560	1267.3	1251.59	1287.07	1986.46	2283.09	1930.7
sscle_05g043830	961.549	906.813	1066.45	1997.14	1892.32	1768.38	978.272	1885.95	-0.947236	1.49409e-29	6.12079e-27	-	5	1108074	1108544	-	471	protein_coding	-	-	945	972	986	1868	1731	2167	95.0689	89.5664	104.743	197.045	188.295	175.198
sscle_11g084380	9584.97	9816.34	10930.6	6547.36	5913.08	5945.75	10110.6	6135.4	0.720707	4.75233e-30	2.04421e-27	-	11	1163503	1164259	+	609	protein_coding	-	-	9420	10522	10106	6124	5409	7286	732.928	749.861	830.294	499.607	455.054	455.578
sscle_08g063000	8866.6	7505.46	8507.84	4285.08	4452.57	5030.96	8293.3	4589.54	0.852765	9.82004e-32	4.44641e-29	-	8	319159	320981	+	1770	protein_coding	-	-	8714	8045	7866	4008	4073	6165	233.277	197.266	222.357	112.503	117.897	132.633
sscle_02g015310	3238.74	3364.16	3288.05	2079.46	1951.35	1924.25	3296.99	1985.02	0.732728	4.3886e-32	2.09751e-29	-	2	1311913	1312549	-	336	protein_coding	-	-	3183	3606	3040	1945	1785	2358	448.875	465.786	452.694	287.601	272.184	267.236
sscle_07g056600	2314.84	2301.55	2270.27	4179.23	3645.8	3998.65	2295.55	3941.23	-0.779967	6.31288e-33	3.19469e-30	-	7	458344	459446	-	999	protein_coding	-	-	2275	2467	2099	3909	3335	4900	107.906	107.177	105.128	194.406	171.038	186.776
sscle_08g064180	151.609	167.928	213.075	602.99	540.037	589.19	177.537	577.405	-1.70473	3.66492e-33	1.97058e-30	-	8	705676	706195	+	312	protein_coding	-	-	149	180	197	564	494	722	22.6287	25.039	31.5923	89.8121	81.1215	88.1198
sscle_13g094410	1185.4	1098.06	1177.86	545.257	506.148	560.628	1153.77	537.344	1.1003	1.95233e-33	1.11973e-30	-	13	940636	942386	-	1575	protein_coding	-	-	1165	1177	1089	510	463	687	35.0488	32.4336	34.5953	16.0879	15.0613	16.6099
sscle_11g085900	7875.54	8177.17	8634.39	2430.13	1682.42	1845.91	8229.04	1986.16	2.0509	5.17076e-34	3.17743e-31	-	11	1780423	1782232	-	1623	protein_coding	-	-	7740	8765	7983	2273	1539	2262	225.97	234.387	246.103	69.5811	48.5829	53.0719
sscle_07g056620	1179.3	1232.41	1315.22	2569.12	2224.65	2363.29	1242.31	2385.68	-0.941718	3.78466e-34	2.50457e-31	-	7	463656	465594	+	1620	protein_coding	-	MFS_1	1159	1321	1216	2403	2035	2896	33.8997	35.3906	37.5568	73.6969	64.3595	68.0729
sscle_07g061750	5532.21	5851.37	4913.69	9306.79	9192.65	9671.03	5432.43	9390.16	-0.78932	3.74266e-35	2.68318e-32	-	7	2304772	2305278	+	507	protein_coding	-	-	5437	6272	4543	8705	8409	11851	508.135	536.906	448.337	853.044	849.767	890.098
sscle_03g024530	5768.28	6726.46	5107.3	2923	2440	2694.6	5867.35	2685.87	1.12753	1.16381e-37	9.10201e-35	-	3	818164	821725	-	3447	protein_coding	-	-	5669	7210	4722	2734	2232	3302	77.9279	90.7808	68.5417	39.4065	33.1754	36.4776
sscle_07g056610	568.789	563.493	613.265	1399.49	1303.08	1231.42	581.849	1311.33	-1.17206	1.91284e-38	1.64562e-35	-	7	459893	461639	+	1545	protein_coding	-	p450	559	604	567	1309	1192	1509	17.144	16.9671	18.3622	42.0941	39.5286	37.1922
sscle_08g062290	18471.9	17109.1	21261	10372.7	10197.3	9603.3	18947.3	10057.8	0.913727	1.06558e-39	1.01858e-36	-	8	77800	78276	+	420	protein_coding	-	-	18154	18339	19657	9702	9328	11768	2048.1	1895.07	2341.74	1147.68	1137.9	1066.95
sscle_03g024580	7357.63	7692.05	7671.77	4776.88	4562.98	4352.01	7573.81	4563.96	0.731312	3.04892e-40	3.27873e-37	-	3	831142	831665	+	465	protein_coding	-	-	7231	8245	7093	4468	4174	5333	736.84	769.551	763.215	477.387	459.899	436.726
sscle_08g064170	207.573	135.276	214.156	828.577	689.804	769.537	185.668	762.639	-2.04321	1.588e-42	1.95166e-39	-	8	703574	704320	-	747	protein_coding	-	-	204	145	198	775	631	943	12.9401	8.42456	13.2622	51.5456	43.2785	48.0709
sscle_11g085910	455.845	480.461	578.654	87.6687	107.133	121.592	504.987	105.464	2.25082	5.16526e-43	7.40612e-40	-	11	1784230	1785674	+	1182	protein_coding	-	-	448	515	535	82	98	149	17.9593	18.9099	22.6468	3.44673	4.24788	4.8002
sscle_07g060340	617.63	493.522	705.201	83.3922	141.022	102.007	605.451	108.807	2.479	4.06772e-44	6.99892e-41	-	7	1806776	1807867	-	1008	protein_coding	-	-	607	529	652	78	129	125	28.5336	22.7769	32.3636	3.84454	6.55681	4.72215
sscle_09g071390	11975.1	13376.4	12548.7	6871.31	5682.41	6106.52	12633.4	6220.08	1.02236	7.15912e-51	1.53975e-47	-	9	944534	945318	+	453	protein_coding	-	-	11769	14338	11602	6427	5198	7483	1231.03	1373.69	1281.46	704.889	587.897	629.026
sscle_04g034060	3120.71	2712.04	3325.91	1125.8	1319.48	1224.08	3052.89	1223.12	1.31925	2.75053e-54	7.88761e-51	-	4	692205	693381	+	1056	protein_coding	-	-	3067	2907	3075	1053	1207	1500	137.619	119.476	145.697	49.5422	58.5608	54.0901
sscle_10g078900	5781.5	5887.75	7141.78	2506.04	2631.31	2621.98	6270.35	2586.44	1.27717	1.5635e-63	6.7254e-60	-	10	1399477	1401142	-	1371	protein_coding	-	p450	5682	6311	6603	2344	2407	3213	196.377	199.784	240.976	84.9436	89.9502	89.2409
sscle_10g077240	3559.26	3648.71	4152.25	8531.67	9432.06	9085.92	3786.74	9016.55	-1.252	2.05841e-80	1.77085e-76	-	10	842317	843707	+	1254	protein_coding	-	Radical_SAM	3498	3911	3839	7980	8628	11134	132.175	135.36	153.176	316.167	352.514	338.099

## Sheet: WTGrStvsWTGMM
gene_id	WTGrSt_1	WTGrSt_2	WTGrSt_3	WTGMM_1	WTGMM_2	WTGMM_3	WTGrSt	WTGMM	log2FoldChange	pvalue	padj	gene_name	gene_chr	gene_start	gene_end	gene_strand	gene_length	gene_biotype	gene_description	tf_family	WTGrSt_1_count	WTGrSt_2_count	WTGrSt_3_count	WTGMM_1_count	WTGMM_2_count	WTGMM_3_count	WTGrSt_1_fpkm	WTGrSt_2_fpkm	WTGrSt_3_fpkm	WTGMM_1_fpkm	WTGMM_2_fpkm	WTGMM_3_fpkm
sscle_12g087510	66.4853	38.1653	80.4502	94.0199	97.5737	121.022	61.7003	104.205	-0.752783	0.0169081	0.0498728	-	12	279007	280221	+	1149	protein_coding	-	-	68	30	68	95	116	155	2.697	1.56198	3.26194	3.88439	4.0585	4.9798
sscle_11g081740	298.206	220.087	266.196	365.193	323.844	353.695	261.496	347.577	-0.40647	0.0168425	0.0496944	-	11	258023	258369	+	297	protein_coding	-	-	305	173	225	369	385	453	46.7989	34.8469	41.7554	58.3699	52.1113	56.3044
sscle_08g063240	648.232	595.379	664.898	689.809	820.965	892.436	636.17	801.07	-0.333219	0.0168183	0.0496382	-	8	411141	415321	+	4131	protein_coding	-	-	663	468	562	697	976	1143	7.31393	6.77743	7.49839	7.92677	9.49778	10.2139
sscle_16g107920	24.4431	30.5323	17.7464	4.94841	4.20576	14.8349	24.2406	7.99636	1.57998	0.0168079	0.0496225	-	16	213538	213849	+	246	protein_coding	-	-	25	24	15	5	5	19	4.63124	5.83648	3.3608	0.954891	0.817076	2.85114
sscle_05g044980	661.92	746.768	713.404	932.281	910.968	780.003	707.364	874.418	-0.306113	0.0166941	0.0493018	-	5	1521801	1527240	-	4503	protein_coding	-	SNF2_N	677	587	603	942	1083	999	6.8514	7.79849	7.38078	9.82806	9.66838	8.18962
sscle_01g002970	424.333	533.043	448.392	369.152	394.501	253.755	468.589	339.136	0.466739	0.0166364	0.0491462	-	1	1003435	1003888	+	399	protein_coding	-	-	434	419	379	373	469	325	49.5689	62.8226	52.3544	43.9192	47.2528	30.0684
sscle_02g017800	11.7327	8.90525	1.18309	25.7318	19.3465	24.9851	7.27368	23.3545	-1.66427	0.0166248	0.0491271	-	2	2146136	2147303	+	1107	protein_coding	-	ADH_N	12	7	1	26	23	32	0.493999	0.37829	0.0497897	1.10343	0.835233	1.06709
sscle_06g048800	637.477	550.853	721.686	746.221	786.478	904.148	636.672	812.282	-0.351594	0.0166059	0.0490861	-	6	83343	84312	+	699	protein_coding	-	-	652	433	610	754	935	1158	42.5072	37.0583	48.0994	50.6772	53.7727	61.155
sscle_09g071070	32.2649	61.0645	63.8869	84.123	97.5737	85.8863	52.4055	89.1943	-0.77847	0.0165865	0.0490439	-	9	848976	853587	-	4413	protein_coding	-	-	33	48	54	85	116	110	0.340779	0.650702	0.674446	0.904907	1.0567	0.920151
sscle_05g047110	335.36	354.938	375.04	410.718	433.194	555.918	355.112	466.61	-0.396297	0.0165531	0.0489608	-	5	2252314	2253395	-	1029	protein_coding	-	-	343	279	317	415	515	712	15.1905	16.2205	16.9797	18.9475	20.1196	25.5426
sscle_05g044790	617.922	658.988	687.376	759.087	826.853	797.961	654.762	794.634	-0.280639	0.0165533	0.0489608	-	5	1450093	1454692	+	4008	protein_coding	-	AA_permease	632	518	581	767	983	1022	7.18591	7.73173	7.98979	8.99055	9.85946	9.4129
sscle_01g005350	1164.47	974.488	1174.81	1317.27	1307.15	1415.56	1104.59	1346.66	-0.285198	0.0165326	0.0489385	-	1	1853829	1854860	+	864	protein_coding	-	-	1191	766	993	1331	1554	1813	62.8189	53.0383	63.3465	72.3741	72.3044	77.4612
sscle_08g067230	401.845	515.232	527.659	671.005	546.749	664.447	481.579	627.4	-0.383476	0.0165357	0.0489385	-	8	1795059	1797647	-	2589	protein_coding	-	-	411	405	446	678	650	851	7.2344	9.35831	9.49489	12.3032	10.0927	12.1338
sscle_04g032450	1556.54	1609.31	1529.74	1397.43	1334.91	1157.9	1565.19	1296.75	0.272045	0.0164469	0.0487064	-	4	152802	154498	-	1632	protein_coding	-	-	1592	1265	1293	1412	1587	1483	44.4545	46.3708	43.6682	40.6475	39.0917	33.5445
sscle_02g014940	1003.15	971.944	998.529	1242.05	1298.74	1075.92	991.206	1205.57	-0.281806	0.0164472	0.0487064	-	2	1153926	1155932	-	1452	protein_coding	-	-	1026	764	844	1255	1544	1378	32.2013	31.4776	32.0378	40.6065	42.7472	35.0334
sscle_04g040050	131.993	119.585	143.154	110.844	75.7037	42.9431	131.577	76.4971	0.790224	0.0164334	0.0487014	-	4	2784748	2786406	-	1401	protein_coding	-	MFS_1	135	94	121	112	90	55	4.39125	4.01388	4.7603	3.75577	2.58245	1.44919
sscle_06g051810	11858.8	11698.9	12650.8	11786.1	7757.11	8638.6	12069.5	9393.95	0.361697	0.0164354	0.0487014	-	6	1189650	1191046	+	1107	protein_coding	-	-	12129	9196	10693	11909	9222	11064	499.31	496.965	532.401	505.413	334.892	368.948
sscle_01g001270	2846.16	2917.1	2900.94	1984.31	1842.97	2826.44	2888.07	2217.91	0.380485	0.0164224	0.0486928	-	1	425541	425792	+	252	protein_coding	-	-	2911	2293	2452	2005	2191	3620	526.422	544.35	536.299	373.794	349.518	530.284
sscle_11g084810	1261.27	1466.82	1301.4	1166.84	968.167	1137.6	1343.16	1090.87	0.299799	0.0163877	0.0486048	-	11	1327826	1329491	+	1545	protein_coding	-	Helicase_C	1290	1153	1100	1179	1151	1457	38.0499	44.6453	39.242	35.8512	29.9484	34.8122
sscle_08g065790	1176.2	1375.22	1105.01	1546.87	1402.2	1527.99	1218.81	1492.36	-0.292668	0.0163877	0.0486048	-	8	1262176	1264232	-	1911	protein_coding	-	SH3_1	1203	1081	934	1563	1667	1957	28.6878	33.8407	26.9385	38.4253	35.0673	37.8034
sscle_09g073390	3505.15	3881.41	3850.96	4501.08	4059.4	4893.96	3745.84	4484.81	-0.26007	0.016364	0.0485643	-	9	1668358	1670710	-	2088	protein_coding	-	-	3585	3051	3255	4548	4826	6268	78.244	87.4151	85.9226	102.331	92.9146	110.815
sscle_09g071240	1236.82	1272.18	1304.95	1126.26	1011.91	1067.33	1271.32	1068.5	0.250926	0.016328	0.0484724	-	9	891064	892113	+	735	protein_coding	-	HORMA	1265	1000	1103	1138	1203	1367	78.4324	81.393	82.7133	72.7401	65.7969	68.6565
sscle_13g093990	48.8863	68.6976	53.2391	22.7627	19.3465	42.9431	56.941	28.3508	0.99476	0.0163173	0.0484616	-	13	776291	777138	-	720	protein_coding	-	Acetyltransf_1	50	54	45	23	23	55	3.16468	4.48679	3.44482	1.50077	1.28417	2.81988
sscle_02g017240	24793.2	17696	23349.5	11813.8	17342.9	8140.46	21946.2	12432.4	0.819885	0.0163194	0.0484616	-	2	1941259	1941654	+	261	protein_coding	-	-	25358	13910	19736	11937	20618	10426	4427.59	3188.31	4167.79	2148.69	3175.66	1474.61
sscle_16g108050	373.491	328.222	302.871	278.101	261.598	200.662	334.861	246.787	0.444184	0.0162501	0.0482857	-	16	253826	255937	-	1545	protein_coding	-	-	382	258	256	281	311	257	11.2675	9.99001	9.13269	8.5447	8.09206	6.14052
sscle_02g011750	427.266	405.825	359.66	320.657	328.049	268.59	397.584	305.765	0.381024	0.0162207	0.0482131	-	2	52371	53546	+	1176	protein_coding	-	Aldo_ket_red	437	319	304	324	390	344	16.9343	16.2277	14.248	12.9436	13.3317	10.7982
sscle_06g052100	157.414	114.496	172.731	92.0405	117.761	78.8592	148.214	96.2204	0.625954	0.0162125	0.0482036	-	6	1281139	1281858	+	720	protein_coding	-	-	161	90	146	93	140	101	10.1903	7.47798	11.1765	6.06833	7.81669	5.17832
sscle_10g078220	49.864	81.4194	65.07	100.948	87.4799	132.733	65.4511	107.054	-0.719197	0.0162055	0.0481975	-	10	1153033	1155407	-	2199	protein_coding	-	Fungal_trans	51	64	55	102	104	170	1.05691	1.74112	1.37856	2.17918	1.90123	2.8538
sscle_01g007530	212.166	258.252	247.266	301.853	310.385	324.025	239.228	312.088	-0.38733	0.0161724	0.0481138	-	1	2581748	2582899	-	1152	protein_coding	-	-	217	203	209	305	369	415	8.5842	10.5419	9.99956	12.4384	12.8766	13.2983
sscle_11g086080	453.665	585.202	506.363	637.356	683.016	629.312	515.077	649.895	-0.337814	0.0161565	0.0480814	-	11	1831306	1833033	-	1728	protein_coding	-	-	464	460	428	644	812	806	12.2368	15.9253	13.6517	17.509	18.8903	17.2184
sscle_11g082990	224.877	277.335	300.505	344.41	396.183	330.272	267.572	356.955	-0.41875	0.0161302	0.048018	-	11	699830	702517	-	2382	protein_coding	-	NACHT	230	218	254	348	471	423	4.40026	5.47507	5.87732	6.86367	7.94889	6.55539
sscle_01g007000	361.758	410.913	327.716	442.388	465.157	500.483	366.796	469.343	-0.35756	0.0159923	0.0476222	-	1	2406857	2409029	+	2100	protein_coding	-	-	370	323	277	447	553	641	8.02925	9.20148	7.27022	10.0002	10.586	11.2678
sscle_01g001280	914.173	634.817	1196.11	694.757	550.955	687.09	915.032	644.267	0.506783	0.0159803	0.0476011	-	1	427030	427877	+	759	protein_coding	-	-	935	499	1011	702	655	880	56.1387	39.3309	73.417	43.4524	34.6918	42.7997
sscle_13g093960	1353.17	1608.03	1352.27	1698.3	1783.24	1721.63	1437.83	1734.39	-0.271434	0.015966	0.0475732	-	13	763760	766645	-	2403	protein_coding	-	Fungal_trans	1384	1264	1143	1716	2120	2205	26.2467	31.4679	26.2168	33.5492	35.4658	33.8731
sscle_09g069970	1432.37	1784.87	1490.7	1327.16	1196.96	1303.13	1569.31	1275.75	0.298104	0.015911	0.0474237	-	9	473736	474578	-	843	protein_coding	-	-	1465	1403	1260	1341	1423	1669	79.1959	99.5645	82.3816	74.7343	67.8586	73.0851
sscle_08g064590	62.5744	52.1593	69.8024	106.886	115.238	77.2976	61.512	99.8071	-0.694123	0.0158341	0.0472093	-	8	841525	842053	+	477	protein_coding	-	-	64	41	59	108	137	99	6.1144	5.14209	6.81743	10.6371	11.5459	7.66156
sscle_01g010790	10.755	2.54436	11.8309	27.7111	24.3934	21.0812	8.37675	24.3952	-1.51977	0.015804	0.0471534	-	1	3668359	3668648	-	237	protein_coding	-	-	11	2	10	28	29	27	2.11513	0.504843	2.32562	5.55045	4.919	4.20548
sscle_09g071050	351.003	427.452	405.8	484.945	455.905	644.928	394.752	528.592	-0.423904	0.0158095	0.0471534	-	9	843199	845052	-	1707	protein_coding	-	-	359	336	343	490	542	826	9.58415	11.7755	11.0751	13.4859	12.7642	17.8627
sscle_02g020220	340.248	384.198	345.463	458.223	412.165	495.798	356.636	455.395	-0.35435	0.0158105	0.0471534	-	2	2944861	2950030	+	5118	protein_coding	-	DNA_pol_B	348	302	292	463	490	635	3.09864	3.53005	3.14463	4.2501	3.84878	4.58009
sscle_13g094820	2554.8	3027.78	2627.65	3436.18	3605.18	2980.25	2736.74	3340.54	-0.287862	0.0157851	0.0471213	-	13	1079337	1080718	-	1290	protein_coding	-	-	2613	2380	2221	3472	4286	3817	92.3086	110.373	94.8956	126.447	133.564	109.228
sscle_07g056630	8774.11	8423.09	9292	8007.52	7391.21	7346.4	8829.73	7581.71	0.21998	0.015757	0.0470519	-	7	472599	474343	+	1245	protein_coding	-	-	8974	6621	7854	8091	8787	9409	328.48	318.148	347.703	305.317	283.726	278.981
sscle_13g094860	1749.15	1429.93	1793.57	1390.5	1330.7	1343.73	1657.55	1354.98	0.291577	0.0157462	0.0470342	-	13	1096031	1096337	-	237	protein_coding	-	-	1789	1124	1516	1405	1582	1721	343.997	283.722	352.564	278.514	268.34	268.06
sscle_14g099070	294.295	422.363	248.449	201.895	211.97	251.412	321.703	221.759	0.53349	0.0157159	0.0469582	-	14	751147	752535	-	1062	protein_coding	-	-	301	332	210	204	252	322	12.9162	18.702	10.8989	9.02453	9.53901	11.1926
sscle_15g104150	7.8218	3.81653	5.91546	30.6802	14.2996	14.0541	5.85126	19.678	-1.72283	0.0157104	0.0469563	-	15	737603	738164	+	489	protein_coding	-	-	8	3	5	31	17	18	0.745545	0.367018	0.56357	2.97832	1.39755	1.35883
sscle_06g052150	7.8218	5.08871	13.014	38.5976	20.1877	17.1773	8.64151	25.3208	-1.54111	0.0156814	0.0468841	-	6	1296069	1298040	+	1476	protein_coding	-	FAD_binding_3	8	4	11	39	24	22	0.247	0.162124	0.410765	1.24136	0.65366	0.55022
sscle_05g043280	52.7972	66.1533	86.3657	133.607	107.668	92.1325	68.4387	111.136	-0.701266	0.0156709	0.0468673	-	5	923336	926526	-	2664	protein_coding	-	Glyco_hydro_3_C	54	52	73	135	128	118	0.923745	1.16773	1.51034	2.38078	1.93154	1.63511
sscle_11g084520	3915.79	3526.48	4308.82	4568.38	4537.18	5027.47	3917.03	4711.01	-0.266254	0.01563	0.0467594	-	11	1224583	1227309	+	2469	protein_coding	-	Cofilin_ADF	4005	2772	3642	4616	5394	6439	73.922	67.1656	81.3029	87.8342	87.8248	96.2715
sscle_04g039110	634.544	553.397	618.757	810.55	767.131	678.501	602.233	752.061	-0.318478	0.015614	0.046726	-	4	2452780	2454916	-	1896	protein_coding	-	-	649	435	523	819	912	869	15.5991	13.7254	15.2037	20.2938	19.3368	16.9193
sscle_05g041470	992.391	949.045	887.319	758.097	845.358	629.312	942.918	744.256	0.342243	0.0156059	0.0467161	-	5	356436	358751	-	2316	protein_coding	-	-	1015	746	750	766	1005	806	19.9719	19.2697	17.8488	15.5385	17.4444	12.8469
sscle_08g066800	3571.63	2602.88	3841.5	2369.3	3031.51	1994.9	3338.67	2465.24	0.4378	0.0155815	0.0466577	-	8	1620934	1621650	+	717	protein_coding	-	MSF1	3653	2046	3247	2394	3604	2555	232.179	170.711	249.603	156.864	202.066	131.544
sscle_16g109630	4633.44	5235.01	4631.8	4023.06	4376.52	3675.93	4833.42	4025.17	0.263882	0.0155503	0.0465786	-	16	816088	818498	-	2145	protein_coding	-	-	4739	4115	3915	4065	5203	4708	100.682	114.767	100.599	89.0332	97.5111	81.0232
sscle_10g076060	1081.36	1225.11	972.501	944.157	765.449	890.094	1092.99	866.567	0.334955	0.0154777	0.0463756	-	10	449475	451295	-	1716	protein_coding	-	-	1106	963	822	954	910	1140	29.3718	33.5725	26.4023	26.1186	21.3182	24.5238
sscle_11g086570	2950.77	2760.63	2821.67	2521.71	2483.92	2185.41	2844.36	2397.02	0.247444	0.0154392	0.0462746	-	11	1998283	1999748	+	1149	protein_coding	-	-	3018	2170	2385	2548	2953	2799	119.699	112.983	114.408	104.183	103.317	89.9256
sscle_07g059690	1172.29	1128.42	1149.97	1356.86	1390.43	1321.87	1150.23	1356.38	-0.237429	0.0154291	0.0462587	-	7	1609319	1612518	+	2868	protein_coding	-	-	1199	887	972	1371	1653	1693	19.0516	18.502	18.6799	22.4583	23.1697	21.791
sscle_03g028150	1062.79	1265.82	950.023	924.364	712.456	891.655	1092.88	842.825	0.374678	0.0154201	0.0462481	-	3	1999234	2003105	+	3021	protein_coding	-	-	1087	995	803	934	847	1142	16.3973	19.7037	14.6505	14.525	11.2709	13.9545
sscle_09g072400	2810.96	2885.3	2517.62	2442.54	2167.65	2274.42	2737.96	2294.87	0.254969	0.0154208	0.0462481	-	9	1292079	1294160	+	1464	protein_coding	-	KH_1	2875	2268	2128	2468	2577	2913	89.4931	92.678	80.1157	79.1996	70.7621	73.4513
sscle_05g042270	28489.9	29431.8	29235.4	22073.9	24097.3	27145.5	29052.4	24438.9	0.249411	0.0153837	0.0461726	-	5	575432	576565	+	1077	protein_coding	-	-	29139	23135	24711	22304	28648	34767	1232.97	1285.07	1264.62	972.94	1069.32	1191.66
sscle_04g036050	16.6213	44.5262	33.1266	6.92778	15.9819	12.4925	31.4247	11.8007	1.39363	0.0153861	0.0461726	-	4	1425308	1425739	-	432	protein_coding	-	-	17	35	28	7	19	16	1.79332	4.84684	3.57241	0.76126	1.76806	1.36721
sscle_04g037560	18.5768	19.0827	22.4787	43.546	32.8049	45.2855	20.0461	40.5455	-1.01778	0.0152767	0.0458727	-	4	1935192	1936055	+	738	protein_coding	-	-	19	15	19	44	39	58	1.17325	1.21593	1.41901	2.80101	2.1244	2.90116
sscle_01g007460	99.728	240.442	152.619	254.348	236.364	299.821	164.263	263.511	-0.688319	0.0152601	0.0458371	-	1	2559716	2563099	-	3384	protein_coding	-	-	102	189	129	257	281	384	1.37361	3.34123	2.1011	3.56797	3.33813	4.18891
sscle_10g077060	938.616	751.857	902.699	1075.79	1117.05	1019.7	864.391	1070.85	-0.307479	0.015222	0.0457371	-	10	780467	781531	+	840	protein_coding	-	DnaJ	960	591	763	1087	1328	1306	52.0816	42.0904	50.0648	60.7952	63.5545	57.3937
sscle_03g026500	129.06	134.851	118.309	169.236	169.072	195.196	127.407	177.834	-0.482708	0.0151399	0.0455157	-	3	1446386	1447948	-	1407	protein_coding	-	-	132	106	100	171	201	250	4.27536	4.50699	3.91736	5.7098	5.74287	6.55913
sscle_05g041770	1960.34	1761.97	2086.97	1654.75	1500.62	1661.51	1936.43	1605.62	0.270633	0.0151437	0.0455157	-	5	440280	443411	+	3078	protein_coding	-	-	2005	1385	1764	1672	1784	2128	29.6851	26.9188	31.5876	25.5203	23.2999	25.5213
sscle_13g096970	1278.86	1440.11	1232.78	1093.6	960.596	1153.22	1317.25	1069.14	0.300553	0.0151272	0.0454945	-	13	1822997	1825236	+	1911	protein_coding	-	tRNA-synt_2b	1308	1132	1042	1105	1142	1477	31.1917	35.4373	30.0534	27.1657	24.0233	28.5312
sscle_01g007880	311.894	330.766	352.561	418.636	437.399	403.665	331.741	419.9	-0.341031	0.0150746	0.0453505	-	1	2710957	2715005	+	3498	protein_coding	-	NACHT	319	260	298	423	520	517	4.15588	4.4466	4.69552	5.68119	5.976	5.45596
sscle_10g076840	14340.3	15797.9	13955.7	13257.8	12219.4	12099	14698	12525.4	0.230765	0.0150373	0.0452525	-	10	710231	715074	-	4587	protein_coding	-	-	14667	12418	11796	13396	14527	15496	145.715	161.956	141.74	137.204	127.314	124.707
sscle_02g020610	454.642	524.137	357.294	545.315	601.424	616.039	445.358	587.593	-0.40103	0.0150321	0.0452508	-	2	3066434	3070805	-	4215	protein_coding	-	-	465	412	302	551	715	789	5.02745	5.84755	3.94908	6.14148	6.81924	6.91003
sscle_10g075360	1095.05	973.216	1067.15	904.57	885.734	725.348	1045.14	838.551	0.319233	0.0150252	0.045244	-	10	190182	192874	+	2586	protein_coding	-	-	1120	765	902	914	1053	929	19.737	17.6973	19.2249	16.6049	16.3692	13.2613
sscle_13g093220	43.9976	61.0645	68.6193	31.6698	37.8519	21.862	57.8938	30.4612	0.925238	0.0149866	0.0451421	-	13	502255	503256	-	1002	protein_coding	-	-	45	48	58	32	45	28	2.04662	2.86581	3.19042	1.50038	1.80539	1.03155
sscle_10g078750	292.34	374.02	334.815	462.182	454.222	391.173	333.725	435.859	-0.387026	0.014973	0.0451151	-	10	1348782	1350468	-	1584	protein_coding	-	-	299	294	283	467	540	501	8.60218	11.1037	9.84733	13.851	13.7046	11.6757
sscle_16g107590	44.9754	30.5323	20.1126	58.3913	41.2165	108.529	31.8734	69.3789	-1.11674	0.0149682	0.0451146	-	16	81559	82694	-	927	protein_coding	-	Pkinase	46	24	17	59	49	139	2.26136	1.54884	1.01078	2.99014	2.12493	5.53523
sscle_01g002000	372.513	358.754	379.772	305.812	291.88	275.617	370.347	291.103	0.348883	0.0149561	0.0450924	-	1	668114	670241	+	2043	protein_coding	-	-	381	282	321	309	347	353	8.49863	8.25763	8.66012	7.10573	6.82792	6.37832
sscle_10g077080	302.117	297.69	321.801	223.668	243.934	242.824	307.203	236.809	0.374244	0.0149426	0.045081	-	10	784576	785031	+	456	protein_coding	-	-	309	234	272	226	290	311	30.8806	30.6991	32.8769	23.2843	25.5659	25.1765
sscle_09g071820	338.293	214.998	312.336	371.131	471.887	375.557	288.542	406.192	-0.490513	0.0149436	0.045081	-	9	1070730	1071521	-	792	protein_coding	-	Flavoprotein	346	169	264	375	561	481	19.9087	12.7654	18.3724	22.2446	28.4751	22.4192
sscle_15g105680	510.373	478.339	473.237	599.748	673.763	560.603	487.316	611.371	-0.3262	0.0149477	0.045081	-	15	1209435	1211872	-	1572	protein_coding	-	-	522	376	400	606	801	718	15.1325	14.309	14.0247	18.1109	20.4836	16.8606
sscle_02g014790	2108.95	1787.41	2270.35	2527.65	2558.79	2425.9	2055.57	2504.11	-0.284295	0.0148364	0.0447871	-	2	1106451	1109567	+	3117	protein_coding	-	-	2157	1405	1919	2554	3042	3107	31.5359	26.9658	33.9332	38.4949	39.2328	36.7963
sscle_06g051350	5525.13	5232.47	6271.57	4365.49	4277.26	5228.91	5676.39	4623.89	0.29572	0.0148264	0.0447711	-	6	1037504	1040800	+	2667	protein_coding	-	Glyco_hydro_3	5651	4113	5301	4411	5085	6697	96.5595	92.2593	109.552	77.7021	76.647	92.6953
sscle_15g107180	1392.28	1217.47	1164.16	979.786	870.593	1135.26	1257.97	995.213	0.33833	0.014796	0.0447042	-	15	1718390	1718992	-	342	protein_coding	-	Ribosomal_S14	1424	957	984	990	1035	1454	189.748	167.402	158.583	135.997	121.658	156.942
sscle_07g059360	593.479	614.462	538.307	502.759	463.475	420.062	582.083	462.099	0.3344	0.0147996	0.0447042	-	7	1483338	1484543	+	1149	protein_coding	-	-	607	483	455	508	551	538	24.0747	25.1479	21.8262	20.7712	19.2779	17.2847
sscle_06g054780	1187.94	646.266	1187.82	1395.45	1444.26	1419.47	1007.34	1419.73	-0.49399	0.0147805	0.0446743	-	6	2285691	2286664	+	915	protein_coding	-	-	1215	508	1004	1410	1717	1818	60.5129	33.2137	60.4783	72.3964	75.4356	73.3454
sscle_13g096620	3326.22	3861.06	3622.63	2752.31	3304.05	2849.86	3603.3	2968.74	0.279012	0.0147716	0.0446614	-	13	1714605	1716899	+	2244	protein_coding	-	-	3402	3035	3062	2781	3928	3650	69.0882	80.9115	75.2089	58.2233	70.3681	60.0441
sscle_01g011470	387.179	393.103	473.237	535.418	503.85	555.138	417.84	531.469	-0.347915	0.0147542	0.0446308	-	1	3905126	3907764	-	2271	protein_coding	-	Kinesin	396	309	400	541	599	711	7.9464	8.13984	9.708	11.1918	10.6032	11.5572
sscle_12g087050	82.1289	91.5968	75.7179	101.937	154.772	127.268	83.1479	127.992	-0.626091	0.0147568	0.0446308	-	12	103698	105023	+	1176	protein_coding	-	-	84	72	64	103	184	163	3.2551	3.66269	2.99957	4.1148	6.28981	5.11659
sscle_11g086560	7203.88	6837.96	7115.11	5700.57	6595.48	4979.06	7052.32	5758.37	0.292538	0.0146702	0.0443966	-	11	1988067	1995916	-	6750	protein_coding	-	-	7368	5375	6014	5760	7841	6377	49.7437	47.6375	49.1074	40.0901	46.6976	34.8749
sscle_03g025510	720.584	646.266	771.376	831.334	874.799	933.037	712.742	879.723	-0.30365	0.0145807	0.0441396	-	3	1134956	1136789	+	1785	protein_coding	-	-	737	508	652	840	1040	1195	18.8158	17.0255	20.1324	22.1085	23.4219	24.7133
sscle_13g094090	1338.51	1529.16	1232.78	1569.64	1693.24	1759.11	1366.82	1673.99	-0.293315	0.0145445	0.0440437	-	13	816885	820364	+	3087	protein_coding	-	-	1369	1202	1042	1586	2013	2253	20.2097	23.2939	18.6045	24.1371	26.2141	26.9417
sscle_01g005190	976.748	773.484	877.854	970.879	1209.58	1154.78	876.029	1111.75	-0.343136	0.0145385	0.0440392	-	1	1796616	1799079	+	2409	protein_coding	-	-	999	608	742	981	1438	1479	18.8982	15.0988	16.9767	19.1316	23.9966	22.6637
sscle_14g098770	128.082	90.3246	83.9995	61.3603	71.498	25.7659	100.802	52.8747	0.938497	0.0145087	0.0439629	-	14	625813	626031	+	219	protein_coding	-	-	131	71	71	62	85	33	27.2596	19.395	17.869	13.3005	15.6028	5.5625
sscle_01g010180	40.0867	44.5262	40.2251	22.7627	15.1407	24.2043	41.6127	20.7026	1.00648	0.014499	0.0439471	-	1	3483055	3483534	-	480	protein_coding	-	-	41	35	34	23	18	31	3.89256	4.36216	3.90413	2.25116	1.5075	2.38408
sscle_13g094710	139.815	117.04	112.394	99.958	74.0214	62.4627	123.083	78.814	0.651754	0.0144731	0.0438824	-	13	1039437	1040770	+	1170	protein_coding	-	-	143	92	95	101	88	80	5.56984	4.7041	4.47533	4.05559	3.0236	2.52409
sscle_04g035650	5681.56	4780.84	6076.36	6573.47	6547.53	6913.84	5512.92	6678.28	-0.276525	0.0144381	0.0437901	-	4	1278439	1280853	+	2283	protein_coding	-	-	5811	3758	5136	6642	7784	8855	115.995	98.4749	123.996	136.682	137.064	143.18
sscle_13g093150	3038.77	3237.69	3274.8	3677.66	3609.39	3821.94	3183.75	3703	-0.218316	0.0144237	0.0437603	-	13	476072	477182	+	1050	protein_coding	-	-	3108	2545	2768	3716	4291	4895	134.891	145.002	145.299	166.267	164.284	172.093
sscle_04g033820	5135.01	5633.2	5579.46	3244.18	2902.82	5473.3	5449.23	3873.43	0.492185	0.0143862	0.04366	-	4	604987	606652	-	1557	protein_coding	-	-	5252	4428	4716	3278	3451	7010	153.719	170.135	166.945	98.9098	89.1012	166.199
sscle_16g109770	3197.16	3652.42	2876.1	2842.37	2672.34	2090.16	3241.89	2534.96	0.355096	0.0143417	0.0435388	-	16	868821	869571	-	564	protein_coding	-	Hpt	3270	2871	2431	2872	3177	2677	264.217	304.529	237.571	239.235	226.446	175.214
sscle_03g029080	3250.94	2844.59	3053.56	2719.65	2520.93	2468.06	3049.7	2569.55	0.247849	0.0143242	0.0434993	-	3	2280753	2282279	-	1002	protein_coding	-	-	3325	2236	2581	2748	2997	3161	151.223	133.499	141.974	128.845	120.239	116.455
sscle_16g108730	1370.77	1377.77	1560.5	1673.55	1694.08	1789.56	1436.35	1719.06	-0.259685	0.0142486	0.0432833	-	16	484856	486842	+	1830	protein_coding	-	-	1402	1083	1319	1691	2014	2292	34.9132	35.404	39.7265	43.4122	44.2421	46.2342
sscle_09g073580	2589.99	2527.82	2673.79	2148.6	2054.94	2365	2597.2	2189.51	0.246162	0.0142102	0.0431801	-	9	1722560	1724112	-	1455	protein_coding	-	-	2649	1987	2260	2171	2443	3029	82.9682	81.6976	85.6116	70.0996	67.4975	76.8487
sscle_02g014260	1591.74	1714.9	1629.12	1383.58	1279.39	1462.41	1645.25	1375.13	0.258231	0.0141739	0.0430836	-	2	920768	921985	-	1170	protein_coding	-	-	1628	1348	1377	1398	1521	1873	63.4105	68.9253	64.8687	56.1358	52.2602	59.0952
sscle_08g062740	2496.13	2850.95	2525.9	2300.02	2220.64	2060.49	2624.33	2193.72	0.258463	0.0141325	0.0429712	-	8	231742	233609	-	1665	protein_coding	-	bZIP_1	2553	2241	2135	2324	2640	2639	69.8762	80.5197	70.6758	65.5754	63.7407	58.5094
sscle_11g081310	125.149	225.176	124.225	117.772	83.2741	85.8863	158.183	95.6442	0.725049	0.014128	0.042971	-	11	134513	135028	+	516	protein_coding	-	-	128	177	105	119	99	110	11.3045	20.521	11.2157	10.8347	7.71281	7.86943
sscle_16g109590	1193.8	1286.17	1164.16	1439.99	1475.38	1413.22	1214.71	1442.86	-0.248732	0.0141082	0.0429243	-	16	804070	809022	+	4443	protein_coding	-	Ribonuclease_3	1221	1011	984	1455	1754	1810	12.5237	13.6129	12.2069	15.3853	15.8701	15.0384
sscle_11g086050	442.91	403.28	436.561	529.48	556.843	512.975	427.584	533.099	-0.316979	0.0141003	0.0429138	-	11	1817171	1819925	-	2478	protein_coding	-	HATPase_c	453	317	369	535	662	657	8.33085	7.65301	8.20752	10.1431	10.7395	9.78733
sscle_16g108860	647.254	428.724	614.025	852.117	808.348	648.832	563.334	769.765	-0.447943	0.0140571	0.0427957	-	16	523371	524821	-	987	protein_coding	-	Aldolase_II	662	337	519	861	961	831	30.5656	20.4262	28.9826	40.9831	39.1411	31.0802
sscle_10g077150	1866.48	1929.89	1832.61	1605.27	1477.9	1662.29	1876.33	1581.82	0.24616	0.0140133	0.0426758	-	10	816710	818271	-	1359	protein_coding	-	-	1909	1517	1549	1622	1757	2129	64.0146	66.7791	62.8231	56.0725	51.9732	57.8304
sscle_01g007870	1678.75	1899.36	1773.45	1380.61	1328.18	1637.3	1783.86	1448.7	0.299331	0.0139994	0.042647	-	1	2707296	2710356	+	2997	protein_coding	-	RNB	1717	1493	1499	1395	1579	2097	26.1082	29.8022	27.5678	21.8679	21.1798	25.8293
sscle_09g073760	1314.06	1296.35	1289.57	1511.25	1548.56	1518.63	1299.99	1526.14	-0.231302	0.0139231	0.0424279	-	9	1777044	1780243	-	3099	protein_coding	-	-	1344	1019	1090	1527	1841	1945	19.7638	19.671	19.3862	23.1492	23.8814	23.1685
sscle_08g067300	53.7749	58.5202	68.6193	42.5564	26.9169	30.4506	60.3048	33.3079	0.861672	0.013901	0.042374	-	8	1828912	1829064	+	153	protein_coding	-	-	55	46	58	43	32	39	16.3819	17.9863	20.8941	13.2037	8.40787	9.40965
sscle_11g086290	246.387	276.063	267.379	185.071	226.27	150.691	263.276	187.344	0.490674	0.0138769	0.0423139	-	11	1907557	1908024	-	378	protein_coding	-	-	252	217	226	187	269	193	30.3809	34.3433	32.9537	23.2417	28.608	18.848
sscle_15g106790	127.104	136.123	119.492	204.864	150.566	195.196	127.573	183.542	-0.524374	0.0138659	0.0422936	-	15	1591225	1591446	+	222	protein_coding	-	-	130	107	101	207	179	250	26.686	28.834	25.0758	43.8063	32.4136	41.5707
sscle_08g062970	207.278	304.051	236.618	201.895	173.277	124.145	249.316	166.439	0.583689	0.0138579	0.0422827	-	8	302914	306711	-	3798	protein_coding	-	RVT_1	212	239	200	204	206	159	2.54374	3.76459	2.90243	2.52345	2.18042	1.54541
sscle_04g033010	1381.53	1209.84	1407.88	1136.16	1073.31	1102.47	1333.08	1103.98	0.272906	0.0138034	0.0421296	-	4	330343	331472	+	927	protein_coding	-	-	1413	951	1190	1148	1276	1412	69.4632	61.3727	70.7545	58.181	55.3348	56.2283
sscle_06g050080	532.86	422.363	564.335	599.748	656.94	720.664	506.519	659.117	-0.379381	0.0137697	0.0420401	-	6	609622	610908	-	1287	protein_coding	-	Chromo	545	332	477	606	781	923	19.2979	15.4324	20.428	22.1214	24.3949	26.4742
sscle_04g038750	778.269	848.543	661.348	626.469	424.782	630.093	762.72	560.448	0.444777	0.0137505	0.0419948	-	4	2324025	2325755	+	1635	protein_coding	-	-	796	667	559	633	505	807	22.1865	24.4052	18.8443	18.1888	12.4166	18.2203
sscle_01g006820	896.574	942.684	999.712	1113.39	1167.52	1124.33	946.323	1135.08	-0.263149	0.0137153	0.0419005	-	1	2344137	2346496	+	2160	protein_coding	-	-	917	741	845	1125	1388	1440	19.3468	20.5229	21.562	24.4691	25.8323	24.6099
sscle_03g027750	2658.43	2244.12	2502.24	2086.25	2160.92	1709.92	2468.27	1985.7	0.314578	0.0136954	0.0418688	-	3	1864902	1865314	-	291	protein_coding	-	-	2719	1764	2115	2108	2569	2190	425.803	362.644	400.594	340.327	354.894	277.812
sscle_03g026860	121.238	164.111	110.028	70.2675	60.563	106.967	131.792	79.266	0.727623	0.0136993	0.0418688	-	3	1569331	1570443	-	1053	protein_coding	-	-	124	129	93	71	72	137	5.36643	7.32885	4.8679	3.16773	2.74873	4.80278
sscle_10g077500	586.635	680.615	551.321	529.48	417.212	456.759	606.19	467.817	0.374282	0.0137004	0.0418688	-	10	918883	920176	-	1209	protein_coding	-	-	600	535	466	535	496	585	22.6161	26.4729	21.2445	20.7896	16.4924	17.862
sscle_03g022450	299.184	284.968	306.421	375.09	424.782	353.695	296.858	384.522	-0.372711	0.0137006	0.0418688	-	3	68017	69107	-	1041	protein_coding	-	Aldo_ket_red	306	224	259	379	505	453	13.3956	12.8728	13.7131	17.1044	19.5015	16.0638
sscle_04g036470	11.7327	16.5383	7.09855	32.6595	37.8519	20.3004	11.7899	30.2706	-1.36327	0.0136401	0.0417366	-	4	1550534	1551130	-	504	protein_coding	-	-	12	13	6	33	45	26	1.08503	1.54308	0.656157	3.07611	3.5893	1.90433
sscle_03g029410	1968.16	1681.82	1852.72	1510.26	1620.9	1143.85	1834.23	1425	0.365032	0.0136242	0.0417012	-	3	2408661	2409800	+	1140	protein_coding	-	-	2013	1322	1566	1526	1927	1465	80.4695	69.3747	75.7136	62.8881	67.9523	47.4387
sscle_06g053800	1984.78	1854.84	2057.4	1175.74	1927.08	1214.9	1965.67	1439.24	0.449538	0.0135984	0.0416353	-	6	1934691	1936406	+	1152	protein_coding	-	-	2030	1458	1739	1188	2291	1556	80.3038	75.7146	83.2021	48.4488	79.9466	49.8606
sscle_03g024900	1695.38	1737.8	1700.1	2038.75	1904.37	2109.68	1711.09	2017.6	-0.237902	0.0135878	0.0416161	-	3	914362	915987	+	1626	protein_coding	-	MFS_1	1734	1366	1437	2060	2264	2702	48.5983	50.2579	48.7106	59.5204	55.9736	61.343
sscle_13g093040	843.777	806.561	907.431	985.724	1092.66	1026.73	852.59	1035.04	-0.279944	0.013583	0.0416147	-	13	419153	422153	+	2952	protein_coding	-	-	863	634	767	996	1299	1315	13.3225	12.8484	14.3208	15.8512	17.6897	16.4441
sscle_16g110280	165.236	188.282	171.548	265.235	229.635	220.181	175.022	238.35	-0.445627	0.0135524	0.0415342	-	16	1059014	1060462	-	1449	protein_coding	-	Pkinase	169	148	145	268	273	282	5.31509	6.11038	5.51552	8.68931	7.57394	7.18424
sscle_07g056950	75.2848	36.8932	65.07	131.628	123.649	71.0514	59.0827	108.776	-0.870148	0.0134985	0.0413821	-	7	576869	579102	+	1953	protein_coding	-	-	77	29	55	133	147	91	1.79672	0.888322	1.5522	3.1994	3.02582	1.72004
sscle_05g045840	3004.55	2983.26	3070.12	3702.4	3442	3409.68	3019.31	3518.03	-0.220315	0.0134913	0.041373	-	5	1801718	1803041	+	1077	protein_coding	-	ADH_N	3073	2345	2595	3741	4092	4367	130.029	130.257	132.803	163.189	152.738	149.681
sscle_16g108180	462.464	517.776	453.124	316.698	384.407	400.542	477.788	367.216	0.376896	0.0134623	0.0412973	-	16	307333	308382	+	900	protein_coding	-	-	473	407	383	320	457	513	23.9503	27.0537	23.4554	16.7042	20.4127	21.0414
sscle_09g070250	307.983	321.861	346.646	467.13	393.659	401.323	325.497	420.704	-0.369659	0.0134268	0.0412014	-	9	572541	573419	-	879	protein_coding	-	GCN5L1	315	253	293	472	468	514	16.3311	17.2189	18.3724	25.2274	21.4035	21.5861
sscle_08g066480	1026.61	942.684	1148.78	811.54	805.824	899.463	1039.36	838.942	0.30881	0.0133992	0.0411299	-	8	1510390	1510992	-	372	protein_coding	-	-	1050	741	971	820	958	1152	128.629	119.165	143.868	103.559	103.526	114.317
sscle_05g048380	749.915	739.135	694.475	835.292	883.21	943.968	727.842	887.49	-0.2865	0.0133909	0.0411172	-	5	2741660	2743602	+	1800	protein_coding	-	Bromodomain	767	581	587	844	1050	1209	19.4185	19.3098	17.9743	22.0287	23.4501	24.7944
sscle_02g014520	2747.41	2316.64	2753.05	3466.86	2825.43	3391.73	2605.7	3228.01	-0.308523	0.0133648	0.0410502	-	2	1033876	1034537	+	429	protein_coding	-	UQ_con	2810	1821	2327	3503	3359	4344	298.498	253.938	298.969	383.62	314.76	373.794
sscle_12g088720	285.496	328.222	305.238	386.966	376.836	413.816	306.318	392.539	-0.36027	0.0133498	0.0410174	-	12	722967	724176	+	1113	protein_coding	-	-	292	258	258	391	448	530	11.9558	13.8675	12.7765	16.5044	16.1812	17.5785
sscle_10g079520	739.16	697.154	855.375	639.335	550.955	624.627	763.896	604.972	0.33693	0.0133384	0.0409951	-	10	1620197	1622115	-	1866	protein_coding	-	-	756	548	723	646	655	800	18.463	17.5689	21.3557	16.2645	14.111	15.8263
sscle_04g034830	1316.02	893.069	1108.56	902.591	863.022	765.168	1105.88	843.594	0.392429	0.0132989	0.0408869	-	4	964322	964642	-	264	protein_coding	-	-	1346	702	937	912	1026	980	232.345	159.077	195.624	162.297	156.232	137.032
sscle_06g049250	1022.7	985.938	1147.6	1265.8	1229.76	1331.24	1052.08	1275.6	-0.278111	0.01329	0.0408726	-	6	284031	285800	-	1512	protein_coding	-	-	1046	775	970	1279	1462	1705	31.5263	30.6637	35.3596	39.7409	38.8708	41.6268
sscle_14g099040	1326.77	1242.92	1280.11	1417.23	1615.85	1590.46	1283.27	1541.18	-0.264312	0.0132702	0.0408247	-	14	741550	746030	-	4428	protein_coding	-	-	1357	977	1082	1432	1921	2037	13.9658	13.1996	13.4681	15.1934	17.44	16.9818
sscle_02g020700	840.844	1172.95	905.065	1359.82	1057.33	1503.79	972.952	1306.98	-0.426908	0.0132251	0.0406987	-	2	3097005	3099489	-	2250	protein_coding	-	ABC_tran	860	922	765	1374	1257	1926	17.4184	24.5145	18.7398	28.6895	22.4585	31.599
sscle_04g032950	187.723	155.206	145.52	203.875	212.812	295.136	162.816	237.274	-0.542562	0.0132208	0.0406984	-	4	310359	312034	-	1611	protein_coding	-	COesterase	192	122	123	206	253	378	5.43123	4.53042	4.2082	6.00745	6.31324	8.66157
sscle_03g031450	158.391	141.212	154.985	97.9786	101.779	116.337	151.529	105.365	0.523406	0.0132009	0.0406501	-	3	3169684	3170755	-	900	protein_coding	-	-	162	111	131	99	121	149	8.20286	7.37828	8.02261	5.16787	5.40468	6.11145
sscle_08g068540	43.0199	33.0766	37.8589	67.2984	99.256	49.1894	37.9852	71.9146	-0.915505	0.0131887	0.0406256	-	8	2281047	2281978	-	681	protein_coding	-	-	44	26	32	68	118	63	2.94441	2.28402	2.58994	4.69116	6.96566	3.41502
sscle_13g092770	1882.12	2049.48	1713.12	1538.96	1285.28	1666.97	1881.57	1497.07	0.329569	0.0131571	0.0405411	-	13	314283	315585	+	1200	protein_coding	-	DEAD	1925	1611	1448	1555	1528	2135	73.1042	80.3136	66.5081	60.8791	51.1882	65.6775
sscle_02g020410	36.1758	20.3548	16.5633	50.4738	57.1984	44.5047	24.3647	50.7256	-1.04129	0.0131071	0.0404	-	2	2998847	2999825	-	642	protein_coding	-	-	37	16	14	51	68	57	2.62639	1.49094	1.20193	3.73211	4.25796	3.27748
sscle_13g095020	566.103	524.137	565.518	653.191	717.503	669.132	551.919	679.942	-0.300513	0.0130983	0.0403859	-	13	1125484	1126117	+	507	protein_coding	-	HIT	579	412	478	660	853	857	52.0431	48.6143	51.9645	61.1582	67.6345	62.3983
sscle_01g005150	505.484	520.321	545.405	607.665	791.525	624.627	523.737	674.606	-0.366056	0.0130931	0.0403825	-	1	1783938	1785092	+	1155	protein_coding	-	-	517	409	461	614	941	800	20.3986	21.1844	21.9992	24.975	32.7518	25.5687
sscle_08g063040	1925.14	2050.75	1858.64	1646.83	1673.89	1624.81	1944.84	1648.51	0.238265	0.0130594	0.0402914	-	8	346065	348408	+	2112	protein_coding	-	Sec1	1969	1612	1571	1664	1990	2081	42.4859	45.661	40.9986	37.015	37.878	36.3729
sscle_16g110390	140.792	137.395	194.027	216.741	304.497	192.854	157.405	238.03	-0.597519	0.0130298	0.0402192	-	16	1078390	1084887	+	6339	protein_coding	-	Acyl_transf_1	144	108	164	219	362	247	1.03522	1.01924	1.42597	1.62309	2.2957	1.43839
sscle_11g086660	583.702	494.877	565.518	679.912	651.893	723.787	548.032	685.197	-0.320984	0.0130303	0.0402192	-	11	2029086	2029734	+	555	protein_coding	-	Rhodanese	597	389	478	687	775	927	49.0201	41.9306	47.4703	58.1544	56.1353	61.6577
sscle_15g104620	25.4209	50.8871	27.2111	70.2675	48.7868	84.3247	34.5064	67.793	-0.985891	0.0130318	0.0402192	-	15	860661	861299	-	639	protein_coding	-	-	26	40	23	71	58	108	1.85424	3.74484	1.98387	5.22007	3.64884	6.23912
sscle_08g065420	468.33	549.581	399.885	347.379	319.638	392.734	472.599	353.25	0.418504	0.0130169	0.0402117	-	8	1149622	1150470	+	849	protein_coding	-	-	479	432	338	351	380	503	25.7111	30.4404	21.943	19.4231	17.993	21.8706
sscle_12g087910	47.9085	64.8811	89.915	91.0508	116.079	134.295	67.5682	113.808	-0.760631	0.0129886	0.0401371	-	12	436689	437993	+	1305	protein_coding	-	-	49	51	76	92	138	172	1.71111	2.33794	3.20989	3.31204	4.25105	4.8654
sscle_11g084390	469.308	461.801	425.913	244.452	433.194	210.031	452.341	295.892	0.612188	0.0129602	0.0400621	-	11	1166452	1168076	+	1566	protein_coding	-	-	480	363	360	247	515	269	13.9683	13.8672	12.6706	7.4101	13.2203	6.34104
sscle_11g084510	718.628	694.609	669.63	813.519	933.679	816.7	694.289	854.633	-0.299542	0.012918	0.0399446	-	11	1218600	1223802	-	5082	protein_coding	-	-	735	546	566	822	1110	1046	6.59091	6.42736	6.13859	7.59899	8.78043	7.59796
sscle_02g013900	696.14	631	569.067	789.767	735.167	872.136	632.069	799.023	-0.337309	0.0129136	0.0399437	-	2	813041	814837	+	1353	protein_coding	-	-	712	496	481	798	874	1117	23.9814	21.931	19.5945	27.7092	25.9681	30.4758
sscle_02g015470	870.175	753.129	862.474	692.778	630.864	689.432	828.593	671.025	0.305478	0.0128873	0.0398751	-	2	1342402	1343511	+	1110	protein_coding	-	-	890	592	729	700	750	883	36.5392	31.9061	36.1986	29.6274	27.1622	29.3655
sscle_09g072240	269.852	379.109	320.618	454.264	410.482	423.966	323.193	429.571	-0.413539	0.0128744	0.039848	-	9	1250337	1251480	-	1059	protein_coding	-	-	276	298	271	459	488	543	11.877	16.8343	14.1046	20.3627	18.5247	18.928
sscle_14g101280	57.6858	26.7157	47.3237	15.8349	26.9169	16.3965	43.9084	19.7161	1.15984	0.0128424	0.0397616	-	14	1474407	1474622	+	216	protein_coding	-	-	59	21	40	16	32	21	12.4477	5.81621	10.2069	3.48005	5.95557	3.58894
sscle_11g083140	408.689	339.672	390.42	565.109	484.504	444.266	379.594	497.96	-0.388312	0.0128297	0.039735	-	11	755346	757311	-	1629	protein_coding	-	p450	418	267	330	571	576	569	11.6936	9.80539	11.1655	16.4677	14.2144	12.8941
sscle_01g006740	1042.26	1132.24	1175.99	953.065	926.95	893.217	1116.83	924.411	0.272453	0.0128126	0.0396948	-	1	2318985	2320238	-	1254	protein_coding	-	Cys_Met_Meta_PP	1066	890	994	963	1102	1144	38.7393	42.4587	43.6894	36.0784	35.3274	33.6766
sscle_01g002790	34.2204	41.9819	59.1546	75.2159	92.5268	69.4898	45.1189	79.0775	-0.815258	0.0127856	0.0396238	-	1	942470	943496	+	948	protein_coding	-	-	35	33	50	76	110	89	1.68249	2.08248	2.90702	3.76638	4.66457	3.46563
sscle_05g047950	57.6858	76.3307	50.8729	39.5873	30.2815	32.0121	61.6298	33.9603	0.860911	0.0127655	0.039587	-	5	2602881	2604560	+	1680	protein_coding	-	Catalase	59	60	43	40	36	41	1.60042	2.13657	1.41074	1.11859	0.861431	0.900896
sscle_02g018470	1953.5	1961.7	1697.74	2247.57	2272.79	2190.1	1870.98	2236.82	-0.257442	0.0127673	0.039587	-	2	2372059	2375850	-	3609	protein_coding	-	-	1998	1542	1435	2271	2702	2805	25.2291	25.5607	21.9155	29.563	30.0972	28.691
sscle_13g095720	361.758	360.026	333.632	403.791	491.233	462.224	351.806	452.416	-0.36377	0.0127696	0.039587	-	13	1337913	1348004	+	9531	protein_coding	-	-	370	283	282	408	584	592	1.76911	1.77633	1.63079	2.01113	2.46321	2.29289
sscle_14g101950	674.63	788.75	598.644	561.15	484.504	551.234	687.342	532.296	0.368386	0.0126836	0.0393581	-	14	1728114	1729997	-	1830	protein_coding	-	-	690	620	506	567	576	706	17.1827	20.2682	15.2401	14.5563	12.6532	14.2414
sscle_02g017450	777.292	923.601	657.799	613.603	585.442	622.285	786.231	607.11	0.372322	0.0126662	0.0393169	-	2	2013885	2014640	-	696	protein_coding	-	-	795	726	556	620	696	797	52.0536	62.4025	44.0304	41.8506	40.2001	42.2717
sscle_12g087900	29.3318	29.2601	49.6898	69.2778	54.6749	77.2976	36.0939	67.0834	-0.897675	0.0126516	0.0392841	-	12	433366	435504	-	2139	protein_coding	-	-	30	23	42	70	65	99	0.63915	0.643268	1.08224	1.53747	1.2216	1.70854
sscle_05g047380	60.619	108.135	89.915	152.411	104.303	173.334	86.223	143.349	-0.740638	0.0126327	0.0392507	-	5	2349407	2350883	-	1107	protein_coding	-	-	62	85	76	154	124	222	2.55233	4.59352	3.78402	6.5357	4.50299	7.40296
sscle_05g042440	662.898	463.073	771.376	817.478	872.275	897.902	632.449	862.552	-0.44683	0.0126367	0.0392507	-	5	632039	632455	-	351	protein_coding	-	-	678	364	652	826	1037	1150	88.0268	62.0396	102.383	110.558	118.768	120.946
sscle_05g044290	1610.31	1826.85	1846.81	1951.65	2358.59	2158.87	1761.32	2156.37	-0.292839	0.0126142	0.039206	-	5	1292587	1294985	+	2352	protein_coding	-	-	1647	1436	1561	1972	2804	2765	31.9116	36.5251	36.5808	39.3902	47.9257	43.3968
sscle_05g044810	1335.57	1241.65	1489.51	1512.24	1694.92	1827.82	1355.58	1678.32	-0.308505	0.0126078	0.0391986	-	5	1458722	1461975	-	3084	protein_coding	-	-	1366	976	1259	1528	2015	2341	20.185	18.9326	22.5008	23.277	26.2656	28.0212
sscle_08g066470	327.538	330.766	350.195	499.79	424.782	391.954	336.166	438.842	-0.383032	0.0125887	0.0391518	-	8	1509137	1509759	+	408	protein_coding	-	-	335	260	296	505	505	502	37.4177	38.1231	39.987	58.15	49.7575	45.4197
sscle_02g016960	593.479	483.428	589.18	456.244	382.724	448.17	555.362	429.046	0.374117	0.0125663	0.0390948	-	2	1849514	1849853	+	246	protein_coding	-	-	607	380	498	461	455	574	112.447	92.4109	111.579	88.0409	74.3539	86.1345
sscle_11g084190	1422.59	1782.32	1600.72	1379.62	1232.29	1276.58	1601.88	1296.16	0.304955	0.0125445	0.0390394	-	11	1075126	1078464	+	3282	protein_coding	-	-	1455	1401	1353	1394	1465	1635	20.2031	25.5372	22.722	19.9546	17.9443	18.3899
sscle_11g083970	5858.53	5502.17	5991.18	6156.82	7162.41	7800.03	5783.96	7039.75	-0.283591	0.0124933	0.0388926	-	11	1025303	1026642	-	1161	protein_coding	-	GTP_CDC	5992	4325	5064	6221	8515	9990	235.197	222.858	240.408	251.737	294.836	317.639
sscle_08g067250	584.68	661.533	590.363	864.983	776.384	687.871	612.192	776.412	-0.342648	0.0124596	0.0388003	-	8	1801946	1804234	-	2139	protein_coding	-	-	598	520	499	874	923	881	12.7404	14.5434	12.8581	19.1964	17.3468	15.2043
sscle_01g002390	211.189	208.637	204.675	297.895	298.609	244.385	208.167	280.296	-0.42744	0.0124378	0.0387449	-	1	777432	777986	+	555	protein_coding	-	-	216	164	173	301	355	313	17.7359	17.6777	17.1807	25.4796	25.7136	20.8186
sscle_04g034580	166.213	239.169	225.971	141.525	167.389	108.529	210.451	139.148	0.595055	0.0124327	0.0387415	-	4	866715	867863	-	1149	protein_coding	-	-	170	188	191	143	199	139	6.74251	9.78842	9.16221	5.84702	6.96242	4.46576
sscle_01g003360	59.6412	72.5141	66.2531	78.1849	116.92	130.391	66.1362	108.499	-0.721684	0.0124155	0.0387128	-	1	1153781	1156114	-	2094	protein_coding	-	-	61	57	56	79	139	167	1.32753	1.62844	1.474	1.77243	2.66849	2.94402
sscle_03g026070	6667.11	7402.8	6168.64	5465.03	6084.06	4395.03	6746.18	5314.71	0.344121	0.0124195	0.0387128	-	3	1317951	1318911	+	909	protein_coding	-	-	6819	5819	5214	5522	7233	5629	341.861	382.965	316.151	285.398	319.876	228.595
sscle_15g103330	1345.35	1064.81	1406.7	1979.37	1485.48	1539.71	1272.29	1668.18	-0.389755	0.0123979	0.0386705	-	15	423990	425178	+	951	protein_coding	-	adh_short	1376	837	1189	2000	1766	1972	65.9372	52.6526	68.911	98.8026	74.6513	76.5467
sscle_03g023810	37424.4	29584.5	37850.7	15013.5	25921	9883.95	34953.2	16939.5	1.04504	0.0123485	0.038534	-	3	534939	535805	-	693	protein_coding	-	-	38277	23255	31993	15170	30816	12659	2517.08	2007.51	2544.54	1028.42	1787.6	674.321
sscle_03g028780	82.1289	67.4254	85.1826	131.628	97.5737	139.76	78.2457	122.987	-0.649651	0.0123502	0.038534	-	3	2193044	2194765	+	1617	protein_coding	-	-	84	53	72	133	116	179	2.36735	1.96083	2.4542	3.86421	2.88387	4.08642
sscle_08g064970	4111.33	3802.54	4001.22	3142.24	3692.66	2824.88	3971.7	3219.93	0.302909	0.0123258	0.0384828	-	8	978869	981922	-	3054	protein_coding	-	-	4205	2989	3382	3175	4390	3618	62.7465	58.5506	61.0368	48.842	57.786	43.732
sscle_08g062620	133.948	167.927	133.689	195.957	237.205	187.388	145.188	206.85	-0.513888	0.0122994	0.0384127	-	8	186321	188802	-	2436	protein_coding	-	Polysacc_deac_1	137	132	113	198	282	240	2.56292	3.24169	2.55675	3.81862	4.65371	3.63692
sscle_06g049980	3413.24	3601.54	3460.54	2857.21	2603.37	3205.9	3491.77	2888.83	0.273196	0.0122928	0.0384046	-	6	576975	580213	+	3072	protein_coding	-	-	3491	2831	2925	2887	3095	4106	51.7871	55.1307	52.4797	44.1514	40.5011	49.3399
sscle_09g073860	68.4408	151.389	65.07	56.4119	50.4692	39.82	94.9667	48.9004	0.95518	0.0122839	0.0383998	-	9	1798327	1802586	+	4260	protein_coding	-	RVT_1	70	119	55	57	60	51	0.748826	1.67114	0.711607	0.628614	0.566199	0.441937
sscle_05g044990	1932.96	1620.75	1677.62	1497.39	1117.05	1463.97	1743.78	1359.47	0.359949	0.0122873	0.0383998	-	5	1527933	1528637	+	705	protein_coding	-	-	1977	1274	1418	1513	1328	1875	127.794	108.107	110.86	100.825	75.7245	98.1776
sscle_10g075440	869.198	1242.92	745.348	424.574	652.734	249.07	952.488	442.126	1.10724	0.0122658	0.0383575	-	10	219287	219869	-	474	protein_coding	-	-	889	977	630	429	776	319	85.4704	123.308	73.257	42.5204	65.8129	24.8435
sscle_13g095360	432.155	410.913	360.843	461.192	502.168	684.748	401.304	549.369	-0.453866	0.0122425	0.0382969	-	13	1219894	1221052	+	1050	protein_coding	-	-	442	323	305	466	597	877	19.1834	18.403	16.0102	20.8504	22.8566	30.8326
sscle_04g035460	4155.33	4126.95	4059.19	4611.92	4735.69	4945.49	4113.82	4764.37	-0.211904	0.0122042	0.0381896	-	4	1205229	1208176	-	2754	protein_coding	-	-	4250	3244	3431	4660	5630	6334	70.3263	70.4679	68.6663	79.4952	82.1811	84.9013
sscle_03g031820	2609.55	2156.34	2627.65	3072.97	3310.78	2769.44	2464.51	3051.06	-0.307497	0.0121984	0.0381838	-	3	3294373	3295747	+	1026	protein_coding	-	-	2669	1695	2221	3105	3936	3547	118.548	98.8318	119.313	142.178	154.218	127.619
sscle_06g049850	250.298	175.561	176.281	325.606	229.635	334.956	200.713	296.732	-0.559725	0.0121635	0.0380868	-	6	522496	523505	-	624	protein_coding	-	-	256	138	149	329	273	429	18.696	13.2303	13.161	24.7702	17.5876	25.3789
sscle_09g071780	1420.63	1217.47	1578.24	1746.79	1846.33	1656.04	1405.45	1749.72	-0.315603	0.012124	0.0379756	-	9	1061447	1062940	-	1410	protein_coding	-	-	1453	957	1334	1765	2195	2121	46.9612	40.6039	52.1463	58.8091	62.581	55.5292
sscle_05g043960	431.177	218.815	557.236	659.129	585.442	660.543	402.409	635.038	-0.656819	0.0121191	0.0379723	-	5	1158344	1159546	+	531	protein_coding	-	-	441	172	471	666	696	846	37.8474	19.378	48.8893	58.9249	52.6917	58.8134
sscle_06g050980	244.431	183.194	230.703	130.638	186.736	80.4208	219.443	132.598	0.729464	0.0120483	0.0377628	-	6	908457	909413	-	372	protein_coding	-	-	250	144	195	132	222	103	30.626	23.1576	28.8921	16.6705	23.9904	10.221
sscle_15g106540	50.8417	99.2299	59.1546	98.9683	110.191	154.595	69.7421	121.252	-0.808569	0.0120186	0.0376938	-	15	1508242	1510061	+	1521	protein_coding	-	p450	52	78	50	100	131	198	1.558	3.06789	1.81187	3.0888	3.46234	4.80547
sscle_06g051170	653.12	606.829	735.883	525.522	455.064	569.192	665.277	516.592	0.364888	0.0120224	0.0376938	-	6	972276	972738	+	321	protein_coding	-	-	668	477	622	531	541	729	94.834	88.8972	106.8	77.7156	67.7516	83.8345
sscle_02g019170	7634.08	7330.29	8181.08	6725.88	5699.65	6775.64	7715.15	6400.39	0.269587	0.0119488	0.0374958	-	2	2610216	2611606	-	1314	protein_coding	-	-	7808	5762	6915	6796	6776	8678	270.793	262.333	290.057	242.984	207.303	243.795
sscle_04g039410	20.5322	5.08871	7.09855	28.7008	37.0107	28.889	10.9065	31.5335	-1.49841	0.0119515	0.0374958	-	4	2538402	2539646	+	1245	protein_coding	-	-	21	4	6	29	44	37	0.768675	0.192205	0.265625	1.09433	1.42073	1.09707
sscle_03g027680	2128.51	2133.44	1968.66	2558.33	2729.54	2265.05	2076.87	2517.64	-0.277403	0.01193	0.0374528	-	3	1839689	1843409	-	3561	protein_coding	-	HECT	2177	1677	1664	2585	3245	2901	27.8599	28.1732	25.7554	34.1042	36.6328	30.0729
sscle_15g103750	1451.92	1298.89	1294.3	1767.57	1645.29	1517.84	1348.37	1643.57	-0.284374	0.011864	0.0372575	-	15	595301	596788	-	1302	protein_coding	-	-	1485	1021	1094	1786	1956	1944	51.9766	46.9126	46.312	64.445	60.3928	55.117
sscle_06g048780	421.4	428.724	396.336	309.771	294.403	356.818	415.486	320.331	0.374136	0.0117911	0.0370408	-	6	79939	80973	+	1035	protein_coding	-	-	431	337	335	313	350	457	18.9771	19.4789	17.8399	14.2077	13.5942	16.2996
sscle_08g062770	742.093	740.408	681.461	843.21	948.82	863.547	721.321	885.192	-0.295417	0.0117819	0.037034	-	8	244096	247356	-	3144	protein_coding	-	NACHT	759	582	576	852	1128	1106	11.0015	11.0743	10.0978	12.7314	14.4229	12.9859
sscle_02g017520	855.51	727.686	881.403	1003.54	1075.83	979.884	821.533	1019.75	-0.310859	0.0117851	0.037034	-	2	2037531	2039434	+	1809	protein_coding	-	Amino_oxidase	875	572	745	1014	1279	1255	22.0426	18.9161	22.6989	26.3341	28.4223	25.6098
sscle_07g055560	1466.59	1366.32	1375.94	1089.64	934.52	1284.39	1402.95	1102.85	0.34714	0.0117637	0.0370219	-	7	78789	79961	+	1125	protein_coding	-	CRAL_TRIO_N	1500	1074	1163	1101	1111	1645	60.7619	57.1119	56.9789	45.9784	39.6999	53.9776
sscle_07g059970	1070.61	862.537	1251.71	1375.66	1311.36	1429.62	1061.62	1372.21	-0.36976	0.0117682	0.0370219	-	7	1705468	1706448	-	699	protein_coding	-	-	1095	678	1058	1390	1559	1831	71.3887	58.0266	83.4249	93.4236	89.6595	96.6966
sscle_04g033320	6907.63	7554.19	7234.61	6196.4	5669.37	6479.73	7232.14	6115.17	0.24188	0.0117703	0.0370219	-	4	463527	465935	-	2169	protein_coding	-	GTP_EFTU	7065	5938	6115	6261	6740	8299	148.438	163.778	155.39	135.614	124.919	141.243
sscle_16g109300	230.743	255.708	234.252	355.296	349.919	272.494	240.234	325.903	-0.439563	0.0117736	0.0370219	-	16	678653	679928	-	828	protein_coding	-	-	236	201	198	359	416	349	12.989	14.5225	13.1802	20.3696	20.1972	15.5595
sscle_02g019630	15.6436	1.27218	13.014	43.546	34.4873	20.3004	9.9766	32.7779	-1.68736	0.011758	0.037021	-	2	2747131	2748177	-	897	protein_coding	-	-	16	1	11	44	41	26	0.812868	0.0666933	0.675908	2.30451	1.83746	1.06999
sscle_01g002500	3841.48	3624.44	3617.89	3257.05	3041.61	3191.06	3694.6	3163.24	0.224344	0.0117458	0.0369948	-	1	811619	812669	+	924	protein_coding	-	-	3929	2849	3058	3291	3616	4087	193.777	184.457	182.412	167.33	157.32	163.28
sscle_01g007180	308.961	269.702	349.012	473.068	384.407	388.05	309.225	415.175	-0.4228	0.0117196	0.0369242	-	1	2461390	2463450	+	1425	protein_coding	-	-	316	212	295	478	457	497	10.1057	8.90011	11.4102	15.7591	12.8922	12.8748
sscle_04g040020	8585.41	10384.8	8508.8	7422.62	7055.59	8021	9159.66	7499.73	0.288278	0.0116693	0.0367822	-	4	2769474	2770955	-	1428	protein_coding	-	-	8781	8163	7192	7500	8388	10273	280.226	341.976	277.593	246.747	236.133	265.564
sscle_05g048360	14335.4	11971.2	14098.9	6657.6	10336.9	4287.29	13468.5	7093.94	0.924949	0.0116707	0.0367822	-	5	2735972	2737895	-	1815	protein_coding	-	-	14662	9410	11917	6727	12289	5491	368.137	310.161	361.891	174.126	272.187	111.68
sscle_12g087210	6332.73	5967.79	6401.71	5355.17	5557.49	5128.97	6234.07	5347.21	0.221529	0.0116341	0.0366907	-	12	167101	169940	+	2574	protein_coding	-	-	6477	4691	5411	5411	6607	6569	114.672	109.026	115.866	98.7615	103.187	94.2087
sscle_14g101690	1478.32	1573.68	1555.77	2033.8	1747.07	1784.87	1535.92	1855.25	-0.272352	0.0115901	0.036564	-	14	1610797	1612760	+	1914	protein_coding	-	IBR	1512	1237	1315	2055	2077	2286	36	38.6636	37.8679	50.4416	43.6236	44.0894
sscle_09g070990	1197.71	996.115	1397.23	1748.77	1467.81	1449.92	1197.02	1555.5	-0.377123	0.0115678	0.0365053	-	9	824486	825606	+	1008	protein_coding	-	-	1225	783	1181	1767	1745	1857	55.3819	46.4703	64.5768	82.3559	69.5925	68.0067
sscle_08g064870	0.977725	8.90525	5.91546	20.7833	31.1226	10.931	5.26614	20.9457	-2.0299	0.011557	0.0364833	-	8	951440	951689	-	201	protein_coding	-	-	1	7	5	21	37	14	0.226723	2.08342	1.37107	4.90842	7.40002	2.57118
sscle_03g025560	307.006	367.659	328.899	439.419	458.428	401.323	334.522	433.057	-0.37422	0.0115497	0.0364722	-	3	1158443	1159943	-	1449	protein_coding	-	Asp	314	289	278	444	545	514	9.87538	11.9317	10.5746	14.3957	15.1201	13.0947
sscle_11g085610	673.653	627.184	597.461	719.499	779.748	924.448	632.766	807.899	-0.352836	0.0115321	0.0364283	-	11	1684128	1685752	+	1551	protein_coding	-	ZZ	689	493	505	727	927	1184	20.2442	19.0156	17.946	22.0212	24.0268	28.1799
sscle_01g003080	2628.13	2338.26	2479.76	3210.53	3153.48	2693.71	2482.05	3019.24	-0.281999	0.0115217	0.0364076	-	1	1031849	1032912	+	615	protein_coding	-	RRM_1	2688	1838	2096	3244	3749	3450	199.18	178.791	187.847	247.813	245.057	207.083
sscle_03g022710	1868.43	2246.67	1896.5	1559.74	1640.25	1712.26	2003.87	1637.42	0.290441	0.0115158	0.0364008	-	3	164916	167150	-	2127	protein_coding	-	LIM	1911	1766	1603	1576	1950	2193	40.9436	49.6704	41.5387	34.8103	36.8548	38.0602
sscle_14g101440	728.405	660.26	703.94	935.25	1218.83	726.91	697.535	960.33	-0.46064	0.0114892	0.0363285	-	14	1526076	1530391	-	4140	protein_coding	-	-	745	519	595	945	1449	931	8.20065	7.49966	7.92143	10.7238	14.07	8.30137
sscle_02g013940	822.267	819.283	900.333	1073.81	1057.33	968.953	847.294	1033.36	-0.286112	0.011472	0.036286	-	2	822967	824521	-	1500	protein_coding	-	-	841	644	761	1085	1257	1241	25.5504	25.6844	27.9628	33.9827	33.6877	30.5408
sscle_05g044360	12.7104	19.0827	7.09855	44.5357	26.9169	28.1082	12.9639	33.1869	-1.35809	0.0114518	0.0362341	-	5	1308330	1309633	-	1152	protein_coding	-	-	13	15	6	45	32	36	0.514261	0.778957	0.287069	1.83518	1.11667	1.15359
sscle_03g023650	14.6659	20.3548	14.1971	27.7111	34.4873	49.9702	16.4059	37.3895	-1.20062	0.0114336	0.0361883	-	3	471682	473313	+	1368	protein_coding	-	-	15	16	12	28	41	64	0.499687	0.699694	0.483484	0.961592	1.20483	1.72701
sscle_11g084630	3005.53	3128.29	3045.28	2505.88	2797.67	2339.23	3059.7	2547.59	0.264203	0.0113867	0.0360517	-	11	1271519	1273406	+	1824	protein_coding	-	-	3074	2459	2574	2532	3326	2996	76.8018	80.6507	77.7805	65.2165	73.3035	60.6341
sscle_03g024210	53.7749	86.5081	67.4362	32.6595	49.628	21.862	69.2397	34.7165	0.993243	0.0113544	0.0359613	-	3	666627	668279	-	1653	protein_coding	-	DDE	55	68	57	33	59	28	1.51629	2.46099	1.90059	0.937907	1.43485	0.625296
sscle_14g099700	3255.83	3196.98	3209.73	3582.65	3769.2	3945.3	3220.85	3765.72	-0.225639	0.0113431	0.0359371	-	14	959651	963878	+	4056	protein_coding	-	E1-E2_ATPase	3330	2513	2713	3620	4481	5053	37.4144	37.0654	36.8671	41.9304	44.4124	45.9887
sscle_14g100200	42.0422	69.9698	43.7744	103.917	76.5449	89.0094	51.9288	89.8237	-0.797051	0.0113364	0.0359278	-	14	1124373	1126924	+	2172	protein_coding	-	-	43	55	37	105	91	114	0.902197	1.51488	0.938921	2.27116	1.68426	1.93752
sscle_05g043130	2588.04	2506.19	2447.82	2769.13	3657.33	2973.23	2514.02	3133.23	-0.317744	0.0113251	0.0359077	-	5	883011	883613	+	540	protein_coding	-	-	2647	1970	2069	2798	4348	3808	223.384	218.246	211.18	243.429	323.685	260.318
sscle_11g083590	1416.72	1338.33	1525.01	1227.21	1145.65	1180.55	1426.69	1184.47	0.268872	0.0113264	0.0359077	-	11	901361	903220	+	1806	protein_coding	-	-	1449	1052	1289	1240	1362	1512	36.5631	34.8476	39.3389	32.2569	30.317	30.9054
sscle_16g110960	993.369	854.904	1016.28	716.53	663.669	853.397	954.849	744.532	0.358904	0.0112999	0.035858	-	16	1285134	1285586	-	453	protein_coding	-	-	1016	672	859	724	789	1093	102.209	88.7454	104.516	75.086	70.0174	89.0681
sscle_08g063130	1670.93	1809.04	1834.98	2038.75	2225.69	2066.74	1771.65	2110.39	-0.253046	0.0113033	0.035858	-	8	372252	377709	+	5403	protein_coding	-	PX	1709	1422	1551	2060	2646	2647	14.4145	15.7449	15.8221	17.9123	19.6871	18.085
sscle_11g084980	1853.77	1532.97	1700.1	2066.46	2138.21	1978.51	1695.61	2061.06	-0.280623	0.0112519	0.0357186	-	11	1402754	1405840	+	2568	protein_coding	-	Fungal_trans	1896	1205	1437	2088	2542	2534	33.6462	28.0716	30.8424	38.1992	39.7931	36.426
sscle_09g074390	1182.07	1251.82	1267.09	1047.08	979.943	1054.84	1233.66	1027.29	0.263679	0.0112464	0.0357126	-	9	1981215	1983326	-	2112	protein_coding	-	ABC_tran	1209	984	1071	1058	1165	1351	26.087	27.8725	27.9501	23.5348	22.1748	23.6136
sscle_10g075200	1383.48	1644.93	1370.02	1844.77	1758.01	1764.57	1466.14	1789.12	-0.287843	0.0112145	0.0356233	-	10	141067	142654	+	1482	protein_coding	-	-	1415	1293	1158	1864	2090	2260	43.5112	52.1945	43.0673	59.0903	56.6925	56.2938
sscle_12g089090	801.735	818.01	819.883	942.178	1080.88	958.803	813.209	993.954	-0.290054	0.0111933	0.0355743	-	12	846240	846686	-	447	protein_coding	-	-	820	643	693	952	1285	1228	83.5986	86.0554	85.4501	100.057	115.564	101.412
sscle_07g059950	3069.08	2852.22	2960.1	2375.24	2502.43	2637.49	2960.47	2505.05	0.240931	0.0111954	0.0355743	-	7	1700679	1702420	-	1515	protein_coding	-	-	3139	2242	2502	2400	2975	3378	94.4216	88.5314	91.0252	74.4248	78.9408	82.309
sscle_06g052290	249.32	230.264	216.506	193.978	122.808	162.403	232.03	159.73	0.542458	0.0111793	0.0355465	-	6	1350822	1352756	-	1344	protein_coding	-	-	255	181	183	196	146	208	8.64636	8.05664	7.5048	6.85134	4.36698	5.713
sscle_13g095790	881.908	936.323	858.925	721.479	720.868	759.703	892.385	734.016	0.281099	0.0111701	0.0355287	-	13	1369174	1371441	-	2217	protein_coding	-	zf-C2H2	902	736	726	729	857	973	18.541	19.8603	18.0492	15.4483	15.5397	16.2012
sscle_16g107460	366.647	414.73	392.786	462.182	516.468	511.414	391.388	496.688	-0.346265	0.0111482	0.035471	-	16	41025	42107	-	975	protein_coding	-	Aldo_ket_red	375	326	332	467	614	655	17.5275	20.0027	18.7681	22.5025	25.3158	24.7992
sscle_12g089720	25415	30160.8	24889.9	20820	22447.8	23195.5	26821.9	22154.4	0.275739	0.0111239	0.0354148	-	12	1063255	1069166	-	5802	protein_coding	-	-	25994	23708	21038	21037	26687	29708	204.168	244.451	199.854	170.343	184.905	189.015
sscle_14g098060	2648.66	2479.47	2801.56	2211.94	2286.25	2199.47	2643.23	2232.55	0.243753	0.0111269	0.0354148	-	14	372571	374226	+	1503	protein_coding	-	-	2709	1949	2368	2235	2718	2817	82.1377	77.576	86.838	69.8614	72.6972	69.1876
sscle_03g031700	810.534	798.928	985.515	1031.25	1067.42	1157.12	864.992	1085.26	-0.328005	0.0111151	0.0354004	-	3	3259067	3261082	+	1914	protein_coding	-	Exo70	829	628	833	1042	1269	1482	19.7381	19.6287	23.9878	25.5767	26.6531	28.5829
sscle_15g104140	49.864	45.7984	41.4082	63.3397	86.6387	84.3247	45.6902	78.101	-0.774038	0.0110755	0.035286	-	15	736145	737068	+	924	protein_coding	-	-	51	36	35	64	103	108	2.51531	2.3308	2.08777	3.25407	4.48118	4.31471
sscle_15g105710	1535.03	1667.83	1521.46	1691.37	2101.2	2050.34	1574.77	1947.64	-0.307418	0.0110564	0.0352368	-	15	1223287	1224441	-	1155	protein_coding	-	-	1570	1311	1286	1709	2498	2626	61.9456	67.904	61.3686	69.5151	86.9436	83.9292
sscle_07g057850	2247.79	2097.82	2331.87	1818.05	1961.57	1831.72	2225.83	1870.44	0.251073	0.0110447	0.0352112	-	7	904007	905481	-	1377	protein_coding	-	-	2299	1649	1971	1837	2332	2346	76.0847	71.6409	78.8932	62.675	68.0804	62.8918
sscle_04g034210	860.398	767.123	927.544	1063.91	981.625	1149.31	851.688	1064.95	-0.32207	0.0110447	0.0352112	-	4	748757	749505	-	687	protein_coding	-	ESCRT-III	880	603	784	1075	1167	1472	58.3739	52.5092	62.8994	73.5141	68.2875	79.0954
sscle_13g095820	4093.74	4763.03	4097.05	3388.67	3615.27	3750.11	4317.94	3584.68	0.268038	0.0110214	0.0351601	-	13	1378427	1379548	+	1014	protein_coding	-	-	4187	3744	3463	3424	4298	4803	188.173	220.888	188.236	158.641	170.395	174.854
sscle_03g026620	987.503	1040.64	1065.97	1200.49	1262.57	1240.67	1031.37	1234.57	-0.260263	0.0110115	0.03514	-	3	1493985	1496862	+	2829	protein_coding	-	-	1010	818	901	1213	1501	1589	16.2698	17.298	17.5541	20.144	21.3292	20.7344
sscle_04g039000	34.2204	45.7984	22.4787	72.2468	47.1045	84.3247	34.1658	67.892	-0.994444	0.0109917	0.0351063	-	4	2421379	2422599	+	900	protein_coding	-	-	35	36	19	73	56	108	1.77222	2.39296	1.16359	3.81065	2.50134	4.42977
sscle_01g002600	891.685	818.01	871.939	1028.28	1010.22	1089.19	860.545	1042.57	-0.276325	0.0109939	0.0351063	-	1	850044	852005	-	1962	protein_coding	-	-	912	643	737	1039	1201	1395	21.183	19.6059	20.7041	24.8791	24.6077	26.2467
sscle_04g035450	1056.92	891.797	1064.78	766.014	697.315	890.094	1004.5	784.475	0.356871	0.0109973	0.0351063	-	4	1203190	1204642	-	1230	protein_coding	-	CDP-OH_P_transf	1081	701	900	774	829	1140	40.051	34.0947	40.3297	29.5634	27.0942	34.2137
sscle_10g076990	763.603	778.573	628.222	987.703	893.304	865.89	723.466	915.632	-0.338968	0.0109818	0.0350918	-	10	753674	755508	-	1617	protein_coding	-	-	781	612	531	998	1062	1109	22.0107	22.6421	18.0997	28.9961	26.4023	25.3176
sscle_02g021060	3415.19	3471.77	3461.73	2834.45	3154.32	2690.58	3449.56	2893.12	0.253767	0.0109749	0.0350811	-	2	3236804	3241051	+	3735	protein_coding	-	HATPase_c	3493	2729	2926	2864	3750	3446	42.6187	43.7107	43.1788	36.0248	40.3616	34.0585
sscle_12g087520	84.0844	63.6089	72.1686	99.958	100.938	175.676	73.2873	125.524	-0.77576	0.0108983	0.034848	-	12	286110	287573	-	1248	protein_coding	-	-	86	50	61	101	120	225	3.14034	2.39679	2.69403	3.80212	3.8654	6.65531
sscle_01g001260	15.6436	7.63307	20.1126	62.35	25.2346	29.6698	14.4631	39.0848	-1.42027	0.0108887	0.0348287	-	1	423893	424333	-	384	protein_coding	-	-	16	6	17	63	30	38	1.89881	0.934748	2.44008	7.70776	3.14063	3.65302
sscle_16g107680	689.296	684.432	616.391	471.089	573.666	261.563	663.373	435.439	0.608418	0.0107954	0.0345508	-	16	116934	117710	-	777	protein_coding	-	-	705	538	521	476	682	335	41.3486	41.4225	36.9576	28.7809	35.285	15.9156
sscle_09g072880	2421.83	1641.11	2324.78	1343	1960.73	999.404	2129.24	1434.38	0.5703	0.0107983	0.0345508	-	9	1464647	1465759	+	1113	protein_coding	-	-	2477	1290	1965	1357	2331	1280	101.42	69.3376	97.3093	57.2801	84.1927	42.4537
sscle_03g022460	548.504	553.397	570.25	457.233	456.746	430.993	557.384	448.324	0.314437	0.0107799	0.0345149	-	3	70358	72015	+	1605	protein_coding	-	-	561	435	482	462	543	552	15.9287	16.2139	16.5523	13.5234	13.6004	12.6959
sscle_09g069530	1057.9	1067.36	951.206	877.849	784.795	847.151	1025.49	836.598	0.294238	0.0107581	0.0344565	-	9	344191	345145	-	846	protein_coding	-	-	1082	839	804	887	933	1085	58.284	59.3289	52.3809	49.2575	44.3342	47.3434
sscle_03g023050	3771.09	3985.73	3797.72	3277.83	3029.83	3447.94	3851.51	3251.87	0.243962	0.0107105	0.0343156	-	3	278193	281953	+	3378	protein_coding	-	-	3857	3133	3210	3312	3602	4416	52.0334	55.485	52.376	46.0627	42.8658	48.258
sscle_06g054590	331.449	232.809	274.477	179.133	176.642	229.551	279.578	195.108	0.520181	0.0107051	0.0343097	-	6	2236061	2236954	+	783	protein_coding	-	-	339	183	232	181	210	294	19.7302	13.9818	16.331	10.8601	10.7816	13.8607
sscle_10g080200	712.762	634.817	623.489	528.491	502.168	546.549	657.023	525.736	0.322778	0.0106716	0.0342136	-	10	1885871	1888406	-	2223	protein_coding	-	Ion_trans	729	499	527	534	597	700	14.9445	13.4288	13.0665	11.2855	10.796	11.6241
sscle_16g108870	217.055	173.016	265.013	102.927	191.783	90.571	218.361	128.427	0.765719	0.0106419	0.0341297	-	16	531214	532677	-	1386	protein_coding	-	-	222	136	224	104	228	116	7.29932	5.87016	8.90783	3.52524	6.61301	3.08955
sscle_11g081670	91.9062	57.248	118.309	40.577	63.9276	21.0812	89.1545	41.8619	1.09446	0.0106317	0.0341083	-	11	245816	246218	-	360	protein_coding	-	-	94	45	100	41	76	27	11.8992	7.47798	15.3103	5.35057	8.48669	2.76861
sscle_05g044760	1899.72	1685.64	2104.72	2190.17	2365.32	2450.88	1896.69	2335.46	-0.300219	0.0106175	0.0340821	-	5	1442161	1443567	+	1071	protein_coding	-	NPD	1943	1325	1779	2213	2812	3139	82.6753	74.0118	91.5532	97.0757	105.549	108.194
sscle_13g092640	13933.6	13440.6	14078.8	11338.8	12672.8	9451.39	13817.6	11154.3	0.308968	0.01062	0.0340821	-	13	260115	262166	+	2052	protein_coding	-	-	14251	10565	11900	11457	15066	12105	316.49	308.011	319.637	262.309	295.154	217.765
sscle_06g053280	658.009	699.698	772.559	593.81	474.41	584.027	710.089	550.749	0.366426	0.0105736	0.0339557	-	6	1718879	1720715	+	1764	protein_coding	-	Dus	673	550	653	600	564	748	17.3864	18.6526	20.4034	15.9798	12.8531	15.6532
sscle_10g079780	374.469	365.115	363.209	435.46	458.428	523.906	367.598	472.598	-0.363427	0.0105081	0.0337565	-	10	1741791	1743368	-	1578	protein_coding	-	-	383	287	307	440	545	671	11.0607	10.8805	10.7231	13.0998	13.8841	15.697
sscle_14g100500	1141.01	1235.28	1161.8	1023.33	797.413	985.35	1179.36	935.365	0.334488	0.0104874	0.0337094	-	14	1218124	1219584	+	1350	protein_coding	-	TFIIE_alpha	1167	971	982	1034	948	1262	39.394	43.0289	40.0927	35.9837	28.2294	34.5085
sscle_01g000870	877.997	890.525	893.234	1037.19	1098.55	1059.52	887.252	1065.09	-0.263939	0.0104899	0.0337094	-	1	293038	294639	+	1602	protein_coding	-	Abhydrolase_1	898	700	755	1048	1306	1357	25.545	26.1403	25.976	30.7339	32.7724	31.2693
sscle_06g051630	474.197	567.391	584.447	687.83	646.846	740.183	542.012	691.62	-0.353812	0.0104748	0.0336833	-	6	1130203	1132660	+	2148	protein_coding	-	-	485	446	494	695	769	948	10.2896	12.4215	12.6759	15.2009	14.3919	16.292
sscle_13g095530	522.105	497.422	423.547	590.841	693.951	585.588	481.025	623.46	-0.373455	0.0104439	0.0335949	-	13	1283319	1284261	-	888	protein_coding	-	-	534	391	358	597	825	750	27.4044	26.3414	22.2207	31.5849	37.3481	31.178
sscle_05g047070	120.26	66.1533	73.3517	125.69	158.137	145.226	86.5884	143.017	-0.715737	0.0104043	0.0334788	-	5	2243143	2244834	-	1692	protein_coding	-	-	123	52	62	127	188	186	3.31282	1.83856	2.01966	3.52632	4.46668	4.05801
sscle_12g089970	1142.96	1010.11	1090.81	1394.46	1233.97	1330.46	1081.29	1319.63	-0.286197	0.0103816	0.0334168	-	12	1144922	1146829	-	1908	protein_coding	-	-	1169	794	922	1409	1467	1704	27.9209	24.8953	26.6342	34.6938	30.9086	32.9679
sscle_06g054870	23.4654	30.5323	17.7464	52.4532	53.8338	39.82	23.9147	48.7023	-1.02811	0.0103753	0.0334076	-	6	2316266	2316625	-	360	protein_coding	-	-	24	24	15	53	64	51	3.03809	3.98826	2.29655	6.91659	7.14669	5.22959
sscle_12g091340	592.502	684.432	597.461	519.583	491.233	477.84	624.798	496.219	0.331937	0.010363	0.0333792	-	12	1627842	1630334	+	2331	protein_coding	-	-	606	538	505	525	584	612	11.8474	13.8075	11.9409	10.5812	10.0716	9.69191
sscle_08g064920	113.416	82.6916	94.6473	154.391	154.772	131.172	96.9183	146.778	-0.591682	0.0103425	0.0333244	-	8	964878	965941	-	930	protein_coding	-	PhyH	116	65	80	156	184	168	5.68418	4.18124	4.74126	7.88062	7.95357	6.66848
sscle_06g050210	5155.55	3551.92	5536.87	3560.88	3773.41	3419.05	4748.11	3584.45	0.405841	0.0103243	0.03328	-	6	653828	655057	-	894	protein_coding	-	-	5273	2792	4680	3598	4486	4379	268.79	186.833	288.533	189.079	201.72	180.816
sscle_01g004040	221.944	263.341	261.463	174.184	177.483	193.634	248.916	181.767	0.449931	0.0103253	0.03328	-	1	1408106	1413062	+	4581	protein_coding	-	ABC2_membrane	227	207	221	176	211	248	2.25818	2.70324	2.659	1.80497	1.85161	1.99844
sscle_13g096120	48.8863	21.627	41.4082	73.2365	63.0864	78.8592	37.3072	71.7274	-0.930873	0.0103027	0.0332292	-	13	1538342	1539349	-	855	protein_coding	-	-	50	17	35	74	75	101	2.665	1.18948	2.25626	4.06616	3.52633	4.36069
sscle_14g100390	19.5545	1.27218	10.6478	21.773	42.0576	42.9431	10.4915	35.5913	-1.73463	0.0102762	0.033155	-	14	1186164	1186803	+	588	protein_coding	-	-	20	1	9	22	50	55	1.55005	0.101741	0.84363	1.75778	3.41838	3.45291
sscle_10g077890	1582.94	1629.66	1423.26	1890.29	1910.26	1781.75	1545.29	1860.77	-0.267849	0.0102657	0.0331341	-	10	1027048	1029719	-	2484	protein_coding	-	-	1619	1281	1203	1910	2271	2282	29.7021	30.8512	26.6932	36.1244	36.753	33.9128
sscle_01g001050	787.069	843.454	658.982	660.118	499.645	576.999	763.168	578.921	0.399528	0.0102663	0.0331341	-	1	343138	343822	-	564	protein_coding	-	-	805	663	557	667	594	739	65.0443	70.3249	54.4331	55.5604	42.3384	48.3688
sscle_05g046660	357.847	606.829	429.462	362.224	227.111	329.491	464.713	306.275	0.600424	0.0102341	0.0330522	-	5	2111989	2113505	-	1305	protein_coding	-	-	366	477	363	366	270	422	12.7809	21.8667	15.3314	13.1762	8.31727	11.9372
sscle_16g111180	1183.05	788.75	1189.01	1432.07	1410.61	1374.96	1053.6	1405.88	-0.414931	0.0102117	0.0329908	-	16	1379099	1379705	+	336	protein_coding	-	-	1210	620	1005	1447	1677	1761	164.111	110.389	164.859	202.324	200.642	193.473
sscle_05g041940	1999.45	1951.52	1958.02	2261.43	2261.02	2469.62	1969.66	2330.69	-0.242921	0.0101621	0.0328417	-	5	477958	480542	+	2484	protein_coding	-	AAA	2045	1534	1655	2285	2688	3163	37.5175	36.9444	36.7226	43.2169	43.5016	47.0054
sscle_06g050720	5621.92	5927.08	5396.08	7139.57	6108.45	7124.66	5648.36	6790.89	-0.265785	0.0101513	0.0328176	-	6	824300	824964	+	318	protein_coding	-	-	5750	4659	4561	7214	7262	9125	824.012	876.476	790.533	1065.78	918.029	1059.27
sscle_07g060600	540.682	354.938	503.997	283.049	405.436	186.607	466.539	291.697	0.679209	0.010109	0.0326917	-	7	1904701	1905708	+	906	protein_coding	-	-	553	279	426	286	482	239	27.8157	18.4226	25.916	14.8305	21.3868	9.738
sscle_02g019780	373.491	386.742	449.575	516.614	496.28	537.179	403.269	516.691	-0.358706	0.0101015	0.0326784	-	2	2786276	2789983	-	3708	protein_coding	-	Helicase_C	382	304	380	522	590	688	4.69479	4.90465	5.64847	6.61378	6.39646	6.84934
sscle_11g081810	510.373	477.067	636.503	404.78	444.129	371.653	541.314	406.854	0.412174	0.010087	0.0326425	-	11	276858	278528	-	1563	protein_coding	-	-	522	375	538	409	528	476	15.2196	14.3531	18.9719	12.2937	13.5801	11.2421
sscle_09g070510	32.2649	33.0766	50.8729	63.3397	78.2272	68.709	38.7382	70.092	-0.859963	0.0100409	0.0325071	-	9	667626	668940	-	1146	protein_coding	-	-	33	26	43	64	93	88	1.31227	1.35726	2.0681	2.6237	3.26231	2.83464
sscle_02g017620	1033.46	1019.01	1173.63	1218.3	1322.29	1495.98	1075.37	1345.52	-0.324136	0.0100418	0.0325071	-	2	2070440	2072553	-	2010	protein_coding	-	Actin	1057	801	992	1231	1572	1916	23.9647	23.8403	27.2021	28.7727	31.4401	35.1884
sscle_02g013840	8458.3	9546.42	8973.75	7889.75	7588.88	7487.72	8992.83	7655.45	0.232189	0.0100141	0.0324463	-	2	787933	791629	-	3564	protein_coding	-	Pkinase	8651	7504	7585	7972	9022	9590	110.617	125.959	117.302	105.087	101.764	99.3302
sscle_14g099190	62.5744	63.6089	47.3237	95.9992	81.5918	110.091	57.8357	95.8939	-0.729163	0.0100163	0.0324463	-	14	796055	798135	+	1854	protein_coding	-	COesterase	64	50	40	97	97	141	1.57312	1.61337	1.18915	2.45799	2.10324	2.80743
sscle_11g081660	138.837	68.6976	108.844	66.3087	66.451	39.0392	105.46	57.2663	0.890222	0.0100041	0.0324285	-	11	243896	244600	+	705	protein_coding	-	-	142	54	92	67	79	50	9.17892	4.58225	7.1926	4.46483	4.50469	2.61807
sscle_05g046370	393.046	260.796	416.448	484.945	504.692	502.044	356.763	497.227	-0.476741	0.00998637	0.032382	-	5	2001663	2005933	+	4068	protein_coding	-	-	402	205	352	490	600	643	4.50337	3.01472	4.76924	5.65893	5.92922	5.83486
sscle_04g035390	248.342	293.873	201.126	172.205	195.147	124.925	247.78	164.093	0.595404	0.00996003	0.0323074	-	4	1186874	1188031	-	1158	protein_coding	-	-	254	231	170	174	232	160	9.9958	11.9338	8.09147	7.05927	8.05391	5.10049
sscle_05g043720	968.926	1083.9	960.67	1328.15	1144.81	1239.1	1004.5	1237.36	-0.301034	0.00994084	0.032256	-	5	1077938	1079191	-	1254	protein_coding	-	-	991	852	812	1342	1361	1587	36.0138	40.6459	35.6899	50.2775	43.6303	46.7175
sscle_08g062370	1868.43	1713.62	1918.97	2239.65	2253.45	2089.38	1833.68	2194.16	-0.258399	0.00991653	0.0321879	-	8	112893	114879	-	1887	protein_coding	-	-	1911	1347	1622	2263	2679	2676	46.151	42.7042	47.3768	56.3419	57.0727	52.3497
sscle_09g073290	661.92	745.496	640.053	501.769	525.72	584.807	682.49	537.432	0.342865	0.00987532	0.0320649	-	9	1639753	1641231	+	1311	protein_coding	-	-	677	586	541	507	625	749	23.5331	26.7405	22.7448	18.1687	19.1648	21.0901
sscle_11g086400	43.9976	49.6149	48.5068	85.1127	79.9095	72.6129	47.3731	79.2117	-0.742766	0.00986813	0.0320524	-	11	1950504	1951614	-	1059	protein_coding	-	-	45	39	41	86	95	93	1.93646	2.20315	2.1339	3.81524	3.60624	3.24181
sscle_03g026090	888.752	778.573	767.826	682.881	574.507	666.79	811.717	641.393	0.341283	0.00985889	0.0320331	-	3	1321297	1322969	+	1512	protein_coding	-	-	909	612	649	690	683	854	27.3971	24.2144	23.6581	21.4396	18.1592	20.85
sscle_16g111030	3476.79	4067.15	3354.06	2934.41	3179.56	2738.99	3632.67	2950.99	0.299627	0.00984367	0.0320026	-	16	1314066	1317002	+	2796	protein_coding	-	Bromodomain	3556	3197	2835	2965	3780	3508	57.9585	68.4038	55.886	49.8203	54.3478	46.3151
sscle_06g049230	1931.01	1838.3	2092.89	2185.22	2523.46	2403.25	1954.06	2370.64	-0.279023	0.0098462	0.0320026	-	6	267083	273729	+	6204	protein_coding	-	SNF2_N	1975	1445	1769	2208	3000	3078	14.5073	13.9338	15.716	16.7204	19.4391	18.3146
sscle_09g069590	2721.99	2812.79	2434.8	3007.65	3293.95	3283.2	2656.53	3194.93	-0.266453	0.00981342	0.0319176	-	9	354407	355126	-	525	protein_coding	-	-	2784	2211	2058	3039	3916	4205	241.659	251.944	216.059	271.951	299.855	295.67
sscle_01g010850	3556.96	3169	3591.87	2819.61	2595.8	3069.26	3439.28	2828.22	0.282325	0.00979542	0.0318698	-	1	3678719	3679985	-	1173	protein_coding	-	-	3638	2491	3036	2849	3086	3931	141.337	127.043	142.656	114.107	105.761	123.71
sscle_08g062530	32.2649	27.9879	26.028	35.6286	98.4148	55.4357	28.7603	63.1597	-1.13525	0.00978475	0.0318458	-	8	163019	163458	-	342	protein_coding	-	-	33	22	22	36	117	71	4.39724	3.84832	3.54555	4.94533	13.7527	7.66359
sscle_11g085150	4991.29	5062	4765.49	4053.74	4423.62	4160.02	4939.59	4212.46	0.229631	0.00977214	0.0318154	-	11	1467110	1468237	-	843	protein_coding	-	-	5105	3979	4028	4096	5259	5328	275.969	282.372	263.359	228.271	250.786	233.312
sscle_05g042530	16.6213	13.994	33.1266	59.381	35.3284	50.751	21.2473	48.4868	-1.19039	0.00976702	0.0318095	-	5	658076	660749	+	2232	protein_coding	-	-	17	11	28	60	42	65	0.347094	0.294831	0.691434	1.26292	0.756454	1.07503
sscle_05g040540	525.038	679.343	479.152	719.499	769.655	728.472	561.178	739.209	-0.399192	0.00976068	0.0317995	-	5	72980	75170	+	1956	protein_coding	-	Fungal_trans	537	534	405	727	915	933	12.5112	16.3323	11.4123	17.4616	18.8053	17.6081
sscle_07g056610	82.1289	85.2359	132.506	174.184	279.263	105.406	99.957	186.284	-0.898898	0.00975138	0.03178	-	7	459893	461639	+	1545	protein_coding	-	p450	84	67	112	176	332	135	2.47767	2.5943	3.99555	5.35184	8.63847	3.22556
sscle_08g066080	1317	1211.11	1282.47	1129.23	980.784	1012.68	1270.19	1040.9	0.288447	0.0097288	0.0317232	-	8	1371382	1372155	-	774	protein_coding	-	-	1347	952	1084	1141	1166	1297	79.3084	73.5818	77.1925	69.257	60.5599	61.8585
sscle_04g034530	844.755	699.698	874.305	954.054	1055.65	1040	806.252	1016.57	-0.333783	0.00973067	0.0317232	-	4	852164	856356	-	3807	protein_coding	-	NACHT	864	550	739	964	1255	1332	10.3424	8.6428	10.6991	11.8963	13.2522	12.9158
sscle_02g021080	632.588	572.48	671.996	852.117	746.943	762.826	625.688	787.295	-0.330093	0.00971152	0.0316821	-	2	3249123	3250157	+	978	protein_coding	-	Metallophos	647	450	568	861	888	977	30.148	27.5263	32.0108	41.3602	36.5007	36.877
sscle_01g007860	2929.26	2638.5	3090.24	3583.64	3458.82	3341.76	2886	3461.41	-0.26191	0.00968484	0.0316057	-	1	2698402	2700646	-	1986	protein_coding	-	-	2996	2074	2612	3621	4112	4280	68.7472	62.4747	72.4905	85.658	83.2341	79.5545
sscle_01g006750	741.116	915.968	837.629	995.621	1015.27	1115.74	831.571	1042.21	-0.327723	0.00967886	0.0315969	-	1	2321565	2323020	+	1341	protein_coding	-	Zn_clus	758	720	708	1006	1207	1429	25.7592	32.1202	29.0999	35.2442	36.1831	39.3372
sscle_07g056070	683.43	744.224	793.855	583.913	534.132	634.778	740.503	584.274	0.340648	0.00966072	0.0315484	-	7	272631	273923	-	1200	protein_coding	-	-	699	585	671	590	635	813	26.5454	29.1641	30.8197	23.0988	21.2726	25.0098
sscle_01g000500	3090.59	2964.17	3163.59	2529.63	2469.62	2761.63	3072.78	2586.96	0.248181	0.00965386	0.0315366	-	1	156744	158201	+	1350	protein_coding	-	-	3161	2330	2674	2556	2936	3537	106.705	103.252	109.173	88.95	87.4278	96.7167
sscle_04g036660	1917.32	2151.25	2014.81	1651.78	1680.62	1755.2	2027.79	1695.87	0.257092	0.00958054	0.0313077	-	4	1612611	1614020	-	1308	protein_coding	-	-	1961	1691	1703	1669	1998	2248	68.3223	77.3411	71.7619	59.947	61.4066	63.4437
sscle_12g089340	4424.21	3886.5	4327.75	3084.84	3939.12	2661.69	4212.82	3228.55	0.384061	0.00954573	0.0312149	-	12	927123	932759	+	5583	protein_coding	-	Pkinase	4525	3055	3658	3117	4683	3409	36.9355	32.7354	36.113	26.2294	33.7197	22.5403
sscle_05g046980	411.622	382.926	341.913	482.965	513.103	469.251	378.82	488.44	-0.365146	0.00954893	0.0312149	-	5	2220039	2221386	+	1197	protein_coding	-	Zn_clus	421	301	289	488	610	601	16.028	15.0434	13.3073	19.1533	20.4863	18.5345
sscle_10g077640	999.235	1176.76	967.769	1336.07	1281.08	1268.77	1047.92	1295.31	-0.306453	0.0095288	0.0311882	-	10	971090	972686	+	1542	protein_coding	-	-	1022	925	818	1350	1523	1625	30.2036	35.8866	29.2386	41.1309	39.7048	38.9018
sscle_10g078400	307.006	310.411	296.956	386.966	402.071	384.146	304.791	391.061	-0.359619	0.00953275	0.0311882	-	10	1211155	1215041	+	3456	protein_coding	-	NAD_binding_4	314	244	251	391	478	492	4.14046	4.22368	4.00301	5.31523	5.56009	5.25523
sscle_04g036810	123.193	125.946	113.577	138.556	201.877	205.346	120.905	181.926	-0.592629	0.0095343	0.0311882	-	4	1668858	1670428	+	1350	protein_coding	-	-	126	99	96	140	240	263	4.25333	4.38708	3.91944	4.87207	7.14669	7.19155
sscle_09g074270	4666.68	4958.95	5000.93	4286.32	4025.76	4188.91	4875.52	4166.99	0.226446	0.00950705	0.0311394	-	9	1944404	1949247	+	4428	protein_coding	-	-	4773	3898	4227	4331	4786	5365	49.122	52.6634	52.6153	45.9515	43.4503	44.7262
sscle_09g070880	1021.72	1109.34	984.332	1218.3	1386.22	1224.27	1038.46	1276.26	-0.298088	0.00950971	0.0311394	-	9	792416	794019	+	1416	protein_coding	-	-	1045	872	832	1231	1648	1568	33.6314	36.8407	32.3852	40.8426	46.7866	40.8774
sscle_01g002490	1085.28	1044.46	1017.46	904.57	776.384	877.601	1049.06	852.852	0.299516	0.00946804	0.031024	-	1	809815	811006	-	966	protein_coding	-	RRM_1	1110	821	860	914	923	1124	52.3647	50.8441	49.0691	44.4516	38.4107	42.9526
sscle_11g085310	1500.81	1471.91	1733.23	1899.2	1841.28	1995.68	1568.65	1912.06	-0.285831	0.00945202	0.030982	-	11	1525878	1527192	-	1263	protein_coding	-	-	1535	1157	1465	1919	2189	2556	55.3857	54.803	63.9324	71.3823	69.6738	74.7064
sscle_01g003220	975.77	907.063	984.332	783.829	735.167	820.604	955.722	779.867	0.293676	0.00944692	0.0309758	-	1	1087618	1089625	+	1899	protein_coding	-	Glyco_transf_22	998	713	832	792	874	1051	23.9496	22.4615	24.1482	19.5938	18.5018	20.4305
sscle_10g079070	253.231	206.093	248.449	328.575	347.396	288.109	235.924	321.36	-0.442708	0.00941684	0.0308876	-	10	1452829	1453969	+	987	protein_coding	-	-	259	162	210	332	413	369	11.9585	9.81912	11.7271	15.803	16.8213	13.801
sscle_01g008700	199.456	197.188	153.802	308.781	221.223	264.686	183.482	264.897	-0.527232	0.00941012	0.0308761	-	1	2974026	2975270	-	1245	protein_coding	-	FAD_binding_3	204	155	130	312	263	339	7.46712	7.44795	5.75521	11.7735	8.49207	10.0515
sscle_04g035000	205.322	184.466	209.407	262.266	266.645	276.398	199.732	268.436	-0.425574	0.0093979	0.0308464	-	4	1037091	1039094	+	2004	protein_coding	-	-	210	145	177	265	317	354	4.77545	4.32857	4.86813	6.21251	6.359	6.52087
sscle_08g064320	40.0867	55.9758	37.8589	21.773	26.0757	13.2733	44.6405	20.374	1.13315	0.00938539	0.0308159	-	8	764373	767255	+	2628	protein_coding	-	-	41	44	32	22	31	17	0.71097	1.00162	0.671138	0.393293	0.474202	0.238794
sscle_03g025940	16811	17537	16652	15114.4	14006	14802.1	17000	14640.9	0.215533	0.0093388	0.0306733	-	3	1277480	1278208	-	489	protein_coding	-	TB2_DP1_HVA22	17194	13785	14075	15272	16651	18958	1602.36	1686.45	1586.45	1467.26	1368.86	1431.15
sscle_14g100510	938.616	1181.85	986.698	877.849	705.727	820.604	1035.72	801.393	0.369559	0.00931783	0.0306148	-	14	1220450	1222105	-	1608	protein_coding	-	PALP	960	929	834	887	839	1051	27.2068	34.5624	28.5869	25.9153	20.9751	24.1278
sscle_13g092180	2652.57	1452.83	2730.58	1274.71	1948.95	1264.87	2278.66	1496.18	0.607154	0.00929373	0.030546	-	13	48772	49295	-	471	protein_coding	-	-	2713	1142	2308	1288	2317	1620	262.495	145.051	270.086	128.474	197.757	126.968
sscle_07g060400	235.632	122.129	299.322	130.638	148.043	96.8172	219.028	125.166	0.810108	0.00929035	0.0305453	-	7	1831868	1832740	-	873	protein_coding	-	-	241	96	253	132	176	124	12.5804	6.57857	15.9733	7.1036	8.10449	5.24334
sscle_05g044040	2102.11	1889.18	2202.92	1814.09	1556.13	1681.03	2064.74	1683.75	0.29492	0.00923542	0.030375	-	5	1192472	1194729	+	1893	protein_coding	-	Pkinase	2150	1485	1862	1833	1850	2153	51.7583	46.93	54.2146	45.4915	39.287	41.985
sscle_07g060590	236.61	217.542	153.802	121.731	162.342	81.9823	202.651	122.019	0.734431	0.00921193	0.0303081	-	7	1903230	1903817	+	588	protein_coding	-	-	242	171	130	123	193	105	18.7556	17.3978	12.1858	9.82758	13.1949	6.59192
sscle_02g020310	1086.25	1022.83	1096.73	1277.68	1246.59	1334.36	1068.6	1286.21	-0.267149	0.00919105	0.0302497	-	2	2971603	2974029	-	2328	protein_coding	-	-	1111	804	927	1291	1482	1709	21.7482	20.6608	21.9474	26.0533	25.5913	27.0994
sscle_12g091020	459.531	459.256	483.884	386.966	354.125	363.845	467.557	368.312	0.34489	0.0091735	0.0302022	-	12	1543310	1545175	-	1701	protein_coding	-	COesterase	470	361	409	391	421	466	12.5918	12.6963	13.2528	10.7992	9.94959	10.113
sscle_09g070210	421.4	393.103	455.49	530.47	497.962	651.955	423.331	560.129	-0.404549	0.00916897	0.0301976	-	9	556473	557646	-	1080	protein_coding	-	-	431	309	385	536	592	835	18.1864	17.1163	19.6483	23.3163	22.0356	28.5406
sscle_07g057740	858.443	720.053	784.39	737.314	483.663	454.416	787.628	558.464	0.498572	0.00913473	0.0300951	-	7	845488	846960	-	624	protein_coding	-	Ras	878	566	663	745	575	582	64.1213	54.2633	58.562	56.0907	37.0434	34.4301
sscle_15g107110	66.4853	104.319	68.6193	130.638	120.285	130.391	79.8077	127.105	-0.678326	0.0091034	0.03001	-	15	1696164	1698196	+	1986	protein_coding	-	-	68	82	58	132	143	167	1.56035	2.47007	1.60967	3.12258	2.89457	3.10411
sscle_01g008690	305.05	396.92	291.041	281.07	204.4	201.442	331.003	228.971	0.532876	0.0091058	0.03001	-	1	2967110	2968032	+	786	protein_coding	-	Abhydrolase_2	312	312	246	284	243	258	18.0894	23.7469	17.2504	16.9752	12.4283	12.1171
sscle_07g055760	1835.19	1535.52	1756.89	1498.38	1236.49	1367.15	1709.2	1367.34	0.323014	0.00906534	0.029897	-	7	144511	145499	-	897	protein_coding	-	-	1877	1207	1485	1514	1470	1751	95.3596	80.4988	91.2475	79.2962	65.8798	72.0599
sscle_12g091690	299.184	318.044	248.449	412.698	425.623	340.422	288.559	392.914	-0.444482	0.0090451	0.0298533	-	12	1752780	1754913	+	1542	protein_coding	-	MFS_1	306	250	210	417	506	436	9.04336	9.69907	7.50623	12.7049	13.1915	10.4376
sscle_10g075780	1001.19	921.057	951.206	686.84	757.878	845.589	957.818	763.436	0.326619	0.00904866	0.0298533	-	10	338483	339724	+	1242	protein_coding	-	adh_short	1024	724	804	694	901	1083	37.5726	34.8732	35.6797	26.2517	29.1629	32.189
sscle_08g063830	5685.47	5310.07	5559.35	6901.06	7460.18	5914.44	5518.3	6758.56	-0.292316	0.00904899	0.0298533	-	8	614621	616227	-	1347	protein_coding	-	-	5815	4174	4699	6973	8869	7575	196.732	185.379	192.276	243.204	264.688	207.594
sscle_07g058320	579.791	541.948	526.476	437.44	454.222	416.158	549.405	435.94	0.334986	0.00902318	0.0297987	-	7	1094027	1095245	+	1164	protein_coding	-	-	593	426	445	442	540	533	23.2164	21.8943	21.0714	17.8397	18.6495	16.9034
sscle_04g040070	2340.67	2105.45	2144.95	1988.27	1721.84	1411.66	2197.02	1707.26	0.364838	0.00899738	0.0297236	-	4	2789947	2791454	+	1446	protein_coding	-	-	2394	1655	1813	2009	2047	1808	75.4481	68.4706	69.1061	65.2725	56.9085	46.1562
sscle_15g103780	395.979	300.234	455.49	505.728	525.72	538.741	383.901	523.396	-0.445997	0.00896698	0.0296333	-	15	605875	607531	-	1533	protein_coding	-	Peptidase_C48	405	236	385	511	625	690	12.0394	9.20968	13.8422	15.6602	16.3895	16.6153
sscle_05g044780	2474.62	2632.14	2447.82	2855.23	2965.9	3141.09	2518.19	2987.41	-0.246975	0.00894003	0.0295544	-	5	1446548	1449013	-	2379	protein_coding	-	Aa_trans	2531	2069	2069	2885	3526	4023	48.4831	52.0284	47.935	56.9731	59.582	62.4246
sscle_14g097150	204.345	198.46	214.14	272.163	269.169	282.644	205.648	274.658	-0.417584	0.00891692	0.0294881	-	14	65280	66566	+	1194	protein_coding	-	Zn_clus	209	156	181	275	320	362	7.97691	7.81619	8.35529	10.8205	10.7739	11.1919
sscle_16g109500	30.3095	38.1653	21.2956	7.91746	15.1407	10.931	29.9235	11.3297	1.3916	0.00887696	0.029366	-	16	747159	749861	+	1986	protein_coding	-	SNF2_N	31	30	18	8	18	14	0.711336	0.903684	0.499552	0.189247	0.364352	0.260225
sscle_07g060570	1870.39	1581.32	1715.48	1257.89	1532.58	812.016	1722.4	1200.83	0.521006	0.00887144	0.0293631	-	7	1899561	1901527	+	1869	protein_coding	-	-	1913	1243	1450	1271	1822	1040	46.6443	39.7866	42.7608	31.9488	39.1892	20.5411
sscle_08g064490	161.325	176.833	186.928	228.617	236.364	254.536	175.029	239.839	-0.457553	0.00887306	0.0293631	-	8	808007	808795	+	789	protein_coding	-	Pkinase	165	139	158	231	281	326	9.53014	10.5393	11.0374	13.7548	14.3172	15.2525
[truncated: 2,918 more rows]

## Sheet: Lac2GMMvsWTGMM
gene_id	Lac2GMM_1	Lac2GMM_2	Lac2GMM_3	WTGMM_1	WTGMM_2	WTGMM_3	Lac2GMM	WTGMM	log2FoldChange	pvalue	padj	gene_name	gene_chr	gene_start	gene_end	gene_strand	gene_length	gene_biotype	gene_description	tf_family	Lac2GMM_1_count	Lac2GMM_2_count	Lac2GMM_3_count	WTGMM_1_count	WTGMM_2_count	WTGMM_3_count	Lac2GMM_1_fpkm	Lac2GMM_2_fpkm	Lac2GMM_3_fpkm	WTGMM_1_fpkm	WTGMM_2_fpkm	WTGMM_3_fpkm
[truncated: 10,997 more rows]
